# Supplementary material for: Hypomethylation of AHRR (cg05575921) Is Related to Smoking Status in the Mexican Mestizo Population
Source: Genes (Basel). 2021 Aug 20;12(8):1276. doi: 10.3390/genes12081276 (PMC8391630; doi:10.3390/genes12081276)
Supplement: Supplementary file 1 [file genes-12-01276-s001.zip]

Archive with 1 entries (1 files):
- genes-1338748-supplementary.xlsx
