# Supplementary material for: Hypomethylation of AHRR (cg05575921) Is Related to Smoking Status in the Mexican Mestizo Population
Source: Genes (Basel). 2021 Aug 20;12(8):1276. doi: 10.3390/genes12081276 (PMC8391630; doi:10.3390/genes12081276)
Supplement: Supplementary file 1 [file genes-12-01276-s001.zip › genes-1338748-supplementary.xlsx]

## Sheet: S1
Primer details
CpG	Location	FASTA	Primer-Forward	Primer-reverse	Amplicon lenght (bp)
	(GRCh38)
cg05575921	5:373238:373288	CGCGGCCCTGGCCCTGCCCTGCACCCGGCTGGGTCTCATCTGACACGCAGC	GTGGGGACTGTTCACCTCTGA	CAATGAGAGGCTGGAAGGCTG	105
cg23771366	11:86799931:86799981	ACAGGTTTCTGTTCTTTGGAGGCACCGGAGAAACTAGGAGTTCGGTCAGCA	CCACGCACAGCACTGAGT	GGTGCTGACCGAACTCCTAG	114
CpG site location and nearby sites
cg05575921
Images and data obtained from iMethyl: http://imethyl.iwate-megabank.org/jbrowse/?loc=chr5%3A373261..373483&tracks=hg19%2Cgencode_v19%2CCpGIslandsExt%2CHM450&highlight=
cg23771366
Images and data obtained from iMethyl: http://imethyl.iwate-megabank.org/jbrowse/?loc=chr11%3A86510888..86511110&tracks=hg19%2Cgencode_v19%2CCpGIslandsExt%2CHM450%2CRepeatMasker%2Cgencode_v19_trs&highlight=

## Sheet: S2
well	Smple_ID	indiv PCR eff	target	common threshold	mean PCR eff - no plateau - stat efficiency	ePCR-AHRR	standard error of the stat PCR eff - no plateau - stat efficiency	Cq (mean eff) - no plateau - stat efficiency	N0 (mean eff) - no plateau - stat efficiency	amplification	baseline error	plateau	noisy sample	PCR efficiency outlier - no plateau	used for W-o-L setting
A1	S2	1.83031	CQ1	0.561613	2.00355	100.177	0.151758	21.2623	2.15017e-07	Yes	No	Yes	No	No	Yes
A2	S2	1.84783	CQ2	0.561613	2.00355	100.177	0.151758	23.0253	6.31545e-08	Yes	No	Yes	No	No	Yes
A3	S2	1.67075	CQ3	0.561613	2.00355	100.177	0.151758	27.8248	2.24868e-09	Yes	No	Yes	No	No	Yes
A4	S1	1.82875	CQ1	0.561613	1.86816	93.408	0.0986145	22.0908	5.6713e-07	Yes	No	Yes	No	No	Yes
A5	S1	1.95709	CQ2	0.561613	1.86816	93.408	0.0986145	21.6222	7.60112e-07	Yes	No	Yes	No	No	No
A6	S1	1.88388	CQ3	0.561613	1.86816	93.408	0.0986145	27.3591	2.10756e-08	Yes	No	Yes	No	No	Yes
A7	S3	2.13996	CQ1	0.561613	2.00355	100.177	0.151758	21.6985	1.58801e-07	Yes	No	Yes	No	No	Yes
A8	S3	2.16955	CQ2	0.561613	2.00355	100.177	0.151758	21.5728	1.73296e-07	Yes	No	Yes	No	No	Yes
A9	S3	2.15811	CQ3	0.561613	2.00355	100.177	0.151758	26.5921	5.29617e-09	Yes	No	Yes	No	No	No
A10	S4	1.90606	CQ1	0.561613	1.86816	93.408	0.0986145	21.433	8.55489e-07	Yes	No	Yes	No	No	Yes
A11	S4	1.76644	CQ2	0.561613	1.86816	93.408	0.0986145	20.8705	1.21586e-06	Yes	No	Yes	No	No	Yes
A12	S4	1.69445	CQ3	0.561613	1.86816	93.408	0.0986145	24.6988	1.11133e-07	Yes	No	Yes	No	No	Yes
B1	S5		CQ1	0.561613	2.00355	100.177	0.151758			No	No	No	No	No	No
B2	S5	2.00626	CQ2	0.561613	2.00355	100.177	0.151758	21.7025	1.58351e-07	Yes	No	Yes	No	No	Yes
B3	S5	1.79243	CQ3	0.561613	2.00355	100.177	0.151758	26.9314	4.18355e-09	Yes	No	Yes	No	No	Yes
B4	S6	1.97365	CQ1	0.561613	1.86816	93.408	0.0986145	21.5694	7.85573e-07	Yes	No	Yes	No	No	Yes
B5	S6	1.56209	CQ2	0.561613	1.86816	93.408	0.0986145	23.0132	3.18652e-07	Yes	No	Yes	No	No	Yes
B6	S6	1.87959	CQ3	0.561613	1.86816	93.408	0.0986145	27.5689	1.84857e-08	Yes	No	Yes	No	No	Yes
B7	S7	1.85488	CQ1	0.561613	2.00355	100.177	0.151758	21.3494	2.02401e-07	Yes	No	Yes	No	No	No
B8	S7	2.45872	CQ2	0.561613	2.00355	100.177	0.151758	22.1667	1.14691e-07	Yes	No	Yes	No	No	Yes
B9	S7	1.9685	CQ3	0.561613	2.00355	100.177	0.151758	27.0469	3.86088e-09	Yes	No	Yes	No	No	Yes
B10	S8	1.98918	CQ1	0.561613	1.86816	93.408	0.0986145	21.4084	8.68768e-07	Yes	No	Yes	No	No	Yes
B11	S8	1.92217	CQ2	0.561613	1.86816	93.408	0.0986145	20.7183	1.33718e-06	Yes	No	Yes	No	No	Yes
B12	S8	1.83196	CQ3	0.561613	1.86816	93.408	0.0986145	25.1657	8.30081e-08	Yes	No	Yes	No	No	No
C1	S9	1.87846	CQ1	0.561613	2.00355	100.177	0.151758	21.4011	1.95254e-07	Yes	No	Yes	No	No	Yes
C2	S9	1.80987	CQ2	0.561613	2.00355	100.177	0.151758	22.0296	1.26159e-07	Yes	No	Yes	No	No	No
C3	S9	1.79879	CQ3	0.561613	2.00355	100.177	0.151758	27.1676	3.55041e-09	Yes	No	Yes	No	No	Yes
C4	S10	1.79742	CQ1	0.561613	1.86816	93.408	0.0986145	21.6314	7.55717e-07	Yes	No	Yes	No	No	No
C5	S10	1.79583	CQ2	0.561613	1.86816	93.408	0.0986145	20.7892	1.27928e-06	Yes	No	Yes	No	No	Yes
C6	S10	1.93821	CQ3	0.561613	1.86816	93.408	0.0986145	27.5512	1.86918e-08	Yes	No	Yes	No	No	Yes
D1	S11	1.83688	CQ1	0.561613	2.00355	100.177	0.151758	21.9154	1.36576e-07	Yes	No	Yes	No	No	Yes
D2	S11	2.03847	CQ2	0.561613	2.00355	100.177	0.151758	21.8194	1.45998e-07	Yes	No	Yes	No	No	Yes
D3	S11	2.06244	CQ3	0.561613	2.00355	100.177	0.151758	27.5119	2.7949e-09	Yes	No	Yes	No	No	No
D4	S12	1.87869	CQ1	0.561613	1.86816	93.408	0.0986145	22.4364	4.56963e-07	Yes	No	Yes	No	No	No
D5	S12	1.97568	CQ2	0.561613	1.86816	93.408	0.0986145	21.8932	6.41682e-07	Yes	No	Yes	No	No	Yes
D6	S12	1.72788	CQ3	0.561613	1.86816	93.408	0.0986145	27.0036	2.63195e-08	Yes	No	Yes	No	No	Yes
E1	NS1	1.94989	CQ1	0.561613	2.00355	100.177	0.151758	21.0747	2.44971e-07	Yes	No	Yes	No	No	Yes
E2	NS1	2.1009	CQ2	0.561613	2.00355	100.177	0.151758	21.8969	1.3835e-07	Yes	No	Yes	No	No	Yes
E3	NS1	2.12177	CQ3	0.561613	2.00355	100.177	0.151758	28.8473	1.10497e-09	Yes	No	Yes	No	No	Yes
E4	NS2	1.80622	CQ1	0.561613	1.86816	93.408	0.0986145	21.5778	7.81479e-07	Yes	No	Yes	No	No	Yes
E5	NS2	1.9442	CQ2	0.561613	1.86816	93.408	0.0986145	21.5725	7.84048e-07	Yes	No	Yes	No	No	Yes
E6	NS2	1.81177	CQ3	0.561613	1.86816	93.408	0.0986145	27.5764	1.84001e-08	Yes	No	Yes	No	No	Yes
E7	NS3	1.96133	CQ1	0.561613	2.00355	100.177	0.151758	21.5774	1.72733e-07	Yes	No	Yes	Yes	No	No
E8	NS3	1.93353	CQ2	0.561613	2.00355	100.177	0.151758	22.3143	1.03516e-07	Yes	No	Yes	No	No	Yes
E9	NS3	1.9491	CQ3	0.561613	2.00355	100.177	0.151758	26.9391	4.16145e-09	Yes	No	Yes	No	No	Yes
E10	NS4		CQ1	0.561613	1.86816	93.408	0.0986145			Yes	Yes	No	No	No	No
E11	NS4		CQ2	0.561613	1.86816	93.408	0.0986145			No	No	No	No	No	No
E12	NS4		CQ3	0.561613	1.86816	93.408	0.0986145			No	No	No	No	No	No
F4	NS5	1.86862	CQ1	0.561613	1.86816	93.408	0.0986145	21.3739	8.87697e-07	Yes	No	Yes	No	No	Yes
F5	NS5		CQ2	0.561613	1.86816	93.408	0.0986145			Yes	Yes	No	No	No	No
F6	NS5	1.76789	CQ3	0.561613	1.86816	93.408	0.0986145	28.2677	1.19446e-08	Yes	No	Yes	No	No	Yes
F7	NS6	2.36508	CQ1	0.561613	2.00355	100.177	0.151758	21.6399	1.65402e-07	Yes	No	Yes	No	No	Yes
F8	NS6	2.16753	CQ2	0.561613	2.00355	100.177	0.151758	21.6999	1.5864e-07	Yes	No	Yes	No	No	Yes
F9	NS6	1.96202	CQ3	0.561613	2.00355	100.177	0.151758	26.2078	6.91713e-09	Yes	No	Yes	No	No	Yes
F10	NS7		CQ1	0.561613	1.86816	93.408	0.0986145			Yes	Yes	No	No	No	No
F11	NS7		CQ2	0.561613	1.86816	93.408	0.0986145			Yes	Yes	No	No	No	No
F12	NS7		CQ3	0.561613	1.86816	93.408	0.0986145			No	No	No	No	No	No
G1	NS8	2.20329	CQ1	0.561613	2.00355	100.177	0.151758	21.3319	2.04877e-07	Yes	No	Yes	No	No	Yes
G2	NS8	2.1043	CQ2	0.561613	2.00355	100.177	0.151758	22.1591	1.15303e-07	Yes	No	Yes	No	No	Yes
G3	NS8	1.88729	CQ3	0.561613	2.00355	100.177	0.151758	25.9742	8.13659e-09	Yes	No	Yes	No	No	Yes
G4	NS9	1.9334	CQ1	0.561613	1.86816	93.408	0.0986145	22.7474	3.76249e-07	Yes	No	Yes	No	No	Yes
G5	NS9	1.83635	CQ2	0.561613	1.86816	93.408	0.0986145	21.2612	9.52472e-07	Yes	No	Yes	No	No	Yes
G6	NS9	1.79294	CQ3	0.561613	1.86816	93.408	0.0986145	28.6336	9.50344e-09	Yes	No	Yes	No	No	Yes
G7	NS10	2.12557	CQ1	0.561613	2.00355	100.177	0.151758	21.2705	2.138e-07	Yes	No	Yes	No	No	Yes
G8	NS10	2.16109	CQ2	0.561613	2.00355	100.177	0.151758	21.5695	1.73691e-07	Yes	No	Yes	No	No	Yes
G9	NS10	2.0159	CQ3	0.561613	2.00355	100.177	0.151758	25.4853	1.14287e-08	Yes	No	Yes	No	No	Yes
G10	NS11	1.98059	CQ1	0.561613	1.86816	93.408	0.0986145	22.8542	3.5195e-07	Yes	No	Yes	No	No	Yes
G11	NS11	2.04808	CQ2	0.561613	1.86816	93.408	0.0986145	23.6042	2.20258e-07	Yes	No	Yes	No	No	Yes
G12	NS11	2.08063	CQ3	0.561613	1.86816	93.408	0.0986145			Yes	No	No	No	No	No
H11	NTC		CQ2	0.561613	1.86816	93.408	0.0986145			No	No	No	No	No	No
H12	NTC		CQ3	0.561613	1.86816	93.408	0.0986145			No	No	No	No	No	No
well	smple	indiv PCR eff	target	common threshold	mean PCR eff - no plateau - stat efficiency		standard error of the stat PCR eff - no plateau - stat efficiency	Cq (mean eff) - no plateau - stat efficiency	N0 (mean eff) - no plateau - stat efficiency	amplification	baseline error	plateau	noisy sample	PCR efficiency outlier - no plateau	used for W-o-L setting
A1	S24	1.63125	CQ1	0.666803	1.83974	91.9869	0.131975	21.7737	1.14629e-06	Yes	No	Yes	No	No	Yes
A2	S24	1.57169	CQ2	0.666803	1.83974	91.9869	0.131975	19.7526	3.92985e-06	Yes	No	Yes	No	No	Yes
A3	S24	1.71319	CQ3	0.666803	1.83974	91.9869	0.131975	24.5331	2.13167e-07	Yes	No	Yes	No	No	Yes
A7	S25		CQ1	0.666803	1.9404	97.0198	0.111161			Yes	Yes	No	No	No	No
A8	S25		CQ2	0.666803	1.9404	97.0198	0.111161			Yes	Yes	No	No	No	No
A9	S25		CQ3	0.666803	1.9404	97.0198	0.111161			No	No	No	No	No	No
A10	S26	2.02681	CQ1	0.666803	1.9404	97.0198	0.111161	21.8504	3.41562e-07	Yes	No	Yes	No	No	Yes
A11	S26	1.89536	CQ2	0.666803	1.9404	97.0198	0.111161	22.2219	2.67014e-07	Yes	No	Yes	No	No	Yes
A12	S26	1.74832	CQ3	0.666803	1.9404	97.0198	0.111161	22.6447	2.0175e-07	Yes	No	Yes	No	No	Yes
B1	S27	1.7793	CQ1	0.666803	1.83974	91.9869	0.131975	20.6247	2.3093e-06	Yes	No	Yes	No	No	Yes
B2	S27	1.88034	CQ2	0.666803	1.83974	91.9869	0.131975	21.8012	1.12721e-06	Yes	No	Yes	No	No	Yes
B3	S27	1.72278	CQ3	0.666803	1.83974	91.9869	0.131975	26.2656	7.41355e-08	Yes	No	Yes	No	No	Yes
B4	S28	1.9797	CQ1	0.666803	1.83974	91.9869	0.131975	21.6703	1.22083e-06	Yes	No	Yes	No	No	Yes
B5	S28	1.90943	CQ2	0.666803	1.83974	91.9869	0.131975	21.6949	1.20265e-06	Yes	No	Yes	No	No	Yes
B6	S28	1.74831	CQ3	0.666803	1.83974	91.9869	0.131975	26.0499	8.45541e-08	Yes	No	Yes	No	No	Yes
B7	S29		CQ1	0.666803	1.9404	97.0198	0.111161			Yes	Yes	No	No	No	No
B8	S29	1.95	CQ2	0.666803	1.9404	97.0198	0.111161	21.2671	5.02813e-07	Yes	No	Yes	No	No	Yes
B9	S29		CQ3	0.666803	1.9404	97.0198	0.111161			Yes	Yes	No	No	No	No
C1	S30	2.00527	CQ1	0.666803	1.83974	91.9869	0.131975	21.4291	1.41424e-06	Yes	No	Yes	No	No	Yes
C2	S30	1.97646	CQ2	0.666803	1.83974	91.9869	0.131975	25.7398	1.02148e-07	Yes	No	Yes	No	No	Yes
C3	S30	1.73501	CQ3	0.666803	1.83974	91.9869	0.131975	24.3177	2.43083e-07	Yes	No	Yes	No	No	Yes
C4	S31	1.89119	CQ1	0.666803	1.83974	91.9869	0.131975	20.9874	1.85124e-06	Yes	No	Yes	No	No	Yes
C5	S31	1.89291	CQ2	0.666803	1.83974	91.9869	0.131975	22.0644	9.601e-07	Yes	No	Yes	No	No	Yes
C6	S31	1.6328	CQ3	0.666803	1.83974	91.9869	0.131975	26.2027	7.70345e-08	Yes	No	Yes	No	No	Yes
C7	S32	2.11815	CQ1	0.666803	1.9404	97.0198	0.111161	20.4921	8.40448e-07	Yes	No	Yes	No	No	Yes
C8	S32	1.80192	CQ2	0.666803	1.9404	97.0198	0.111161	22.6719	1.98149e-07	Yes	No	Yes	No	No	Yes
C9	S32		CQ3	0.666803	1.9404	97.0198	0.111161			Yes	Yes	No	No	No	No
D1	S33	1.87178	CQ1	0.666803	1.83974	91.9869	0.131975	20.8402	2.02505e-06	Yes	No	Yes	No	No	Yes
D2	S33	1.95166	CQ2	0.666803	1.83974	91.9869	0.131975	22.017	9.88252e-07	Yes	No	Yes	No	No	Yes
D3	S33	1.82646	CQ3	0.666803	1.83974	91.9869	0.131975	26.4151	6.76774e-08	Yes	No	Yes	No	No	Yes
D4	S34	1.57751	CQ1	0.666803	1.83974	91.9869	0.131975	20.5777	2.3764e-06	Yes	No	Yes	No	No	No
D5	S34	1.53181	CQ2	0.666803	1.83974	91.9869	0.131975	20.6319	2.29916e-06	Yes	No	Yes	No	No	Yes
D6	S34	1.69727	CQ3	0.666803	1.83974	91.9869	0.131975	26.9488	4.88804e-08	Yes	No	Yes	No	No	Yes
D10	S35	1.88125	CQ1	0.666803	1.9404	97.0198	0.111161	24.0427	7.9863e-08	Yes	No	Yes	No	No	Yes
D11	S35	2.02079	CQ2	0.666803	1.9404	97.0198	0.111161	21.6802	3.82362e-07	Yes	No	Yes	No	No	Yes
D12	S35	1.82132	CQ3	0.666803	1.9404	97.0198	0.111161	26.3107	1.77579e-08	Yes	No	Yes	No	No	Yes
E1	NS23	1.97928	CQ1	0.666803	1.83974	91.9869	0.131975	22.7121	6.46897e-07	Yes	No	Yes	No	No	Yes
E2	NS23	1.93693	CQ2	0.666803	1.83974	91.9869	0.131975	22.6006	6.92404e-07	Yes	No	Yes	No	No	Yes
E3	NS23	1.80073	CQ3	0.666803	1.83974	91.9869	0.131975	26.4998	6.42718e-08	Yes	No	Yes	No	No	Yes
E4	NS24	1.89729	CQ1	0.666803	1.83974	91.9869	0.131975	19.2654	5.28884e-06	Yes	No	Yes	No	No	Yes
E5	NS24		CQ2	0.666803	1.83974	91.9869	0.131975			Yes	Yes	No	No	No	No
E6	NS24		CQ3	0.666803	1.83974	91.9869	0.131975			Yes	Yes	No	No	No	No
E7	NS25	1.98403	CQ1	0.666803	1.9404	97.0198	0.111161	21.6499	3.90124e-07	Yes	No	Yes	No	No	Yes
E8	NS25	1.89917	CQ2	0.666803	1.9404	97.0198	0.111161	22.1634	2.7757e-07	Yes	No	Yes	No	No	Yes
E9	NS25	1.73793	CQ3	0.666803	1.9404	97.0198	0.111161	24.9065	4.50459e-08	Yes	No	Yes	No	No	Yes
E10	NS26		CQ1	0.666803	1.9404	97.0198	0.111161			Yes	Yes	No	No	No	No
E11	NS26	1.99084	CQ2	0.666803	1.9404	97.0198	0.111161	19.1498	2.04619e-06	Yes	No	Yes	No	No	Yes
E12	NS26	2.04508	CQ3	0.666803	1.9404	97.0198	0.111161	21.8519	3.41236e-07	Yes	No	Yes	No	No	Yes
F1	NS27	2.05897	CQ1	0.666803	1.83974	91.9869	0.131975	20.7314	2.16391e-06	Yes	No	Yes	No	No	Yes
F2	NS27	1.90481	CQ2	0.666803	1.83974	91.9869	0.131975	21.7641	1.15297e-06	Yes	No	Yes	No	No	Yes
F3	NS27	1.89326	CQ3	0.666803	1.83974	91.9869	0.131975	25.6105	1.10523e-07	Yes	No	Yes	No	No	Yes
F4	NS28	1.88142	CQ1	0.666803	1.83974	91.9869	0.131975	20.8533	2.0089e-06	Yes	No	Yes	No	No	Yes
F5	NS28	1.83314	CQ2	0.666803	1.83974	91.9869	0.131975	20.7313	2.16397e-06	Yes	No	Yes	No	No	Yes
F6	NS28	1.82703	CQ3	0.666803	1.83974	91.9869	0.131975	25.3666	1.28247e-07	Yes	No	Yes	No	No	Yes
F7	NS29	2.0816	CQ1	0.666803	1.9404	97.0198	0.111161	20.3425	9.28078e-07	Yes	No	Yes	No	No	Yes
F8	NS29	1.97991	CQ2	0.666803	1.9404	97.0198	0.111161	22.063	2.96676e-07	Yes	No	Yes	No	No	Yes
F9	NS29	1.76195	CQ3	0.666803	1.9404	97.0198	0.111161	27.0234	1.10718e-08	Yes	No	Yes	No	No	Yes
G1	NS30		CQ1	0.666803	1.83974	91.9869	0.131975			Yes	Yes	No	No	No	No
G2	NS30	1.91218	CQ2	0.666803	1.83974	91.9869	0.131975	21.4088	1.43187e-06	Yes	No	Yes	No	No	Yes
G3	NS30	1.66175	CQ3	0.666803	1.83974	91.9869	0.131975	25.3093	1.32805e-07	Yes	No	Yes	No	No	Yes
G4	NS31	2.11845	CQ1	0.666803	1.83974	91.9869	0.131975	20.8368	2.02919e-06	Yes	No	Yes	No	No	Yes
G5	NS31	2.01092	CQ2	0.666803	1.83974	91.9869	0.131975	21.9281	1.04329e-06	Yes	No	Yes	No	No	Yes
G6	NS31	1.85263	CQ3	0.666803	1.83974	91.9869	0.131975	25.1719	1.44403e-07	Yes	No	Yes	No	No	Yes
G7	NS32	1.9096	CQ1	0.666803	1.9404	97.0198	0.111161	20.5823	7.91663e-07	Yes	No	Yes	No	No	Yes
G8	NS32	1.95484	CQ2	0.666803	1.9404	97.0198	0.111161	21.3356	4.80494e-07	Yes	No	Yes	No	No	Yes
G9	NS32	1.84945	CQ3	0.666803	1.9404	97.0198	0.111161	24.5282	5.78862e-08	Yes	No	Yes	No	No	Yes
G10	NS33	1.91922	CQ1	0.666803	1.9404	97.0198	0.111161	24.8771	4.59342e-08	Yes	No	Yes	No	No	Yes
G11	NS33	1.97617	CQ2	0.666803	1.9404	97.0198	0.111161	32.6062	2.73518e-10	Yes	No	Yes	No	No	Yes
G12	NS33		CQ3	0.666803	1.9404	97.0198	0.111161			No	No	No	No	No	No
H11	NTC		CQ2	0.666803	1.9404	97.0198	0.111161	33.1966	1.84938e-10	No	No	No	No	No	No
H12	NTC		CQ3	0.666803	1.9404	97.0198	0.111161			No	No	No	No	No	No
well	smple	indiv PCR eff	target	common threshold	mean PCR eff - no plateau - stat efficiency		standard error of the stat PCR eff - no plateau - stat efficiency	Cq (mean eff) - no plateau - stat efficiency	N0 (mean eff) - no plateau - stat efficiency	amplification	baseline error	plateau	noisy sample	PCR efficiency outlier - no plateau	used for W-o-L setting
A1	S36		CQ1	0.679101	1.49252	74.6262				Yes	No	Yes	No	No	No
A2	S36		CQ2	0.679101	1.49252	74.6262				Yes	No	Yes	No	No	No
A3	S36	1.38594	CQ3	0.679101	1.49252	74.6262		29.3985	5.23497e-06	Yes	No	Yes	Yes	No	No
A4	S37		CQ1	0.679101	1.49252	74.6262				Yes	No	Yes	No	No	No
A5	S37	1.49252	CQ2	0.679101	1.49252	74.6262		20.3741	0.000194284	Yes	No	Yes	No	No	No
A6	S37		CQ3	0.679101	1.49252	74.6262				Yes	No	Yes	No	No	No
A7	S38		CQ1	0.679101	1.576	78.7999	0.0722426			Yes	No	Yes	No	No	No
A8	S38		CQ2	0.679101	1.576	78.7999	0.0722426			Yes	No	Yes	No	No	No
A9	S38		CQ3	0.679101	1.576	78.7999	0.0722426			Yes	No	Yes	No	No	No
B1	S39		CQ1	0.679101	1.49252	74.6262				Yes	No	Yes	No	No	No
B2	S39		CQ2	0.679101	1.49252	74.6262				Yes	No	Yes	No	No	No
B3	S39		CQ3	0.679101	1.49252	74.6262				Yes	No	Yes	No	No	No
B4	S40		CQ1	0.679101	1.49252	74.6262				Yes	No	Yes	No	No	No
B5	S40		CQ2	0.679101	1.49252	74.6262				Yes	No	Yes	No	No	No
B6	S40		CQ3	0.679101	1.49252	74.6262				Yes	No	Yes	No	No	No
B7	S41		CQ1	0.679101	1.576	78.7999	0.0722426			Yes	No	Yes	No	No	No
B8	S41		CQ2	0.679101	1.576	78.7999	0.0722426			Yes	No	Yes	No	No	No
B9	S41		CQ3	0.679101	1.576	78.7999	0.0722426			Yes	No	Yes	No	No	No
B10	S42	1.61	CQ1	0.679101	1.576	78.7999	0.0722426	20.5134	6.01726e-05	Yes	No	Yes	No	No	Yes
B11	S42		CQ2	0.679101	1.576	78.7999	0.0722426			Yes	Yes	No	No	No	No
B12	S42		CQ3	0.679101	1.576	78.7999	0.0722426			Yes	No	Yes	No	No	No
C1	S43		CQ1	0.679101	1.49252	74.6262				Yes	No	Yes	No	No	No
C2	S43		CQ2	0.679101	1.49252	74.6262				Yes	No	Yes	No	No	No
C3	S43		CQ3	0.679101	1.49252	74.6262				Yes	No	Yes	No	No	No
C4	S44		CQ1	0.679101	1.49252	74.6262				Yes	No	Yes	No	No	No
C5	S44		CQ2	0.679101	1.49252	74.6262				Yes	No	Yes	No	No	No
C6	S44		CQ3	0.679101	1.49252	74.6262				Yes	No	Yes	No	No	No
C7	S45		CQ1	0.679101	1.576	78.7999	0.0722426			Yes	No	Yes	No	No	No
C8	S45		CQ2	0.679101	1.576	78.7999	0.0722426			Yes	No	Yes	No	No	No
C9	S45		CQ3	0.679101	1.576	78.7999	0.0722426			Yes	No	Yes	No	No	No
C10	S46	1.43418	CQ1	0.679101	1.576	78.7999	0.0722426	21.6231	3.63222e-05	Yes	No	Yes	Yes	No	No
C11	S46		CQ2	0.679101	1.576	78.7999	0.0722426			Yes	No	Yes	No	No	No
C12	S46	1.49508	CQ3	0.679101	1.576	78.7999	0.0722426	26.565	3.83593e-06	Yes	No	Yes	No	No	Yes
D1	S47		CQ1	0.679101	1.49252	74.6262				Yes	No	Yes	No	No	No
D2	S47		CQ2	0.679101	1.49252	74.6262				Yes	No	Yes	No	No	No
D3	S47		CQ3	0.679101	1.49252	74.6262				Yes	No	Yes	No	No	No
D4	S48		CQ1	0.679101	1.49252	74.6262				Yes	No	Yes	No	No	No
D5	S48		CQ2	0.679101	1.49252	74.6262				Yes	No	Yes	No	No	No
D6	S48		CQ3	0.679101	1.49252	74.6262				Yes	No	Yes	No	No	No
D7	S49		CQ1	0.679101	1.576	78.7999	0.0722426			Yes	Yes	No	No	No	No
D8	S49	1.52177	CQ2	0.679101	1.576	78.7999	0.0722426	21.4447	3.93915e-05	Yes	No	Yes	No	No	No
D9	S49		CQ3	0.679101	1.576	78.7999	0.0722426			Yes	No	Yes	No	No	No
D10	S50	1.22254	CQ1	0.679101	1.576	78.7999	0.0722426	23.8723	1.30567e-05	Yes	No	Yes	Yes	No	No
D11	S50		CQ2	0.679101	1.576	78.7999	0.0722426			Yes	No	Yes	No	No	No
D12	S50		CQ3	0.679101	1.576	78.7999	0.0722426			Yes	No	Yes	No	No	No
E1	NS45		CQ1	0.679101	1.49252	74.6262				Yes	No	Yes	No	No	No
E2	NS45		CQ2	0.679101	1.49252	74.6262				Yes	No	Yes	No	No	No
E3	NS45		CQ3	0.679101	1.49252	74.6262				Yes	No	Yes	No	No	No
E4	NS46		CQ1	0.679101	1.49252	74.6262				Yes	No	Yes	No	No	No
E5	NS46		CQ2	0.679101	1.49252	74.6262				Yes	Yes	No	No	No	No
E6	NS46		CQ3	0.679101	1.49252	74.6262				Yes	No	Yes	No	No	No
E7	NS47		CQ1	0.679101	1.576	78.7999	0.0722426			Yes	No	Yes	No	No	No
E8	NS47		CQ2	0.679101	1.576	78.7999	0.0722426			Yes	No	Yes	No	No	No
E9	NS47		CQ3	0.679101	1.576	78.7999	0.0722426			Yes	No	Yes	No	No	No
E10	NS48		CQ1	0.679101	1.576	78.7999	0.0722426			Yes	Yes	No	No	No	No
E11	NS48		CQ2	0.679101	1.576	78.7999	0.0722426			Yes	No	Yes	No	No	No
E12	NS48		CQ3	0.679101	1.576	78.7999	0.0722426			Yes	No	Yes	No	No	No
F1	NS49		CQ1	0.679101	1.49252	74.6262				Yes	No	Yes	No	No	No
F2	NS49		CQ2	0.679101	1.49252	74.6262				Yes	No	Yes	No	No	No
F3	NS49		CQ3	0.679101	1.49252	74.6262				Yes	No	Yes	No	No	No
F4	NS50		CQ1	0.679101	1.49252	74.6262				Yes	Yes	No	No	No	No
F5	NS50		CQ2	0.679101	1.49252	74.6262				Yes	Yes	No	No	No	No
F6	NS50		CQ3	0.679101	1.49252	74.6262				Yes	No	Yes	No	No	No
F7	NS51		CQ1	0.679101	1.576	78.7999	0.0722426			Yes	No	Yes	No	No	No
F8	NS51		CQ2	0.679101	1.576	78.7999	0.0722426			Yes	No	Yes	No	No	No
F9	NS51		CQ3	0.679101	1.576	78.7999	0.0722426			Yes	No	Yes	No	No	No
F10	NS52		CQ1	0.679101	1.576	78.7999	0.0722426			Yes	Yes	No	No	No	No
F11	NS52		CQ2	0.679101	1.576	78.7999	0.0722426			Yes	No	Yes	No	No	No
F12	NS52		CQ3	0.679101	1.576	78.7999	0.0722426			Yes	No	Yes	No	No	No
G1	NS53		CQ1	0.679101	1.49252	74.6262				Yes	No	Yes	No	No	No
G2	NS53		CQ2	0.679101	1.49252	74.6262				Yes	Yes	No	No	No	No
G3	NS53		CQ3	0.679101	1.49252	74.6262				Yes	No	Yes	No	No	No
G4	NS54		CQ1	0.679101	1.49252	74.6262				Yes	No	Yes	No	No	No
G5	NS54		CQ2	0.679101	1.49252	74.6262				No	No	No	No	No	No
G6	NS54		CQ3	0.679101	1.49252	74.6262				Yes	No	Yes	No	No	No
G7	NS55		CQ1	0.679101	1.576	78.7999	0.0722426			Yes	No	Yes	No	No	No
G8	NS55		CQ2	0.679101	1.576	78.7999	0.0722426			Yes	No	Yes	No	No	No
G9	NS55		CQ3	0.679101	1.576	78.7999	0.0722426			Yes	No	Yes	No	No	No
G10	NS56		CQ1	0.679101	1.576	78.7999	0.0722426			Yes	No	Yes	No	No	No
G11	NS56		CQ2	0.679101	1.576	78.7999	0.0722426			Yes	No	Yes	No	No	No
G12	NS56		CQ3	0.679101	1.576	78.7999	0.0722426			No	No	No	No	No	No
H11	NTC		CQ2	0.679101	1.576	78.7999	0.0722426			No	No	No	No	No	No
H12	NTC		CQ3	0.679101	1.576	78.7999	0.0722426			No	No	No	No	No	No
well	smple	indiv PCR eff	target	common threshold	mean PCR eff - no plateau - stat efficiency		standard error of the stat PCR eff - no plateau - stat efficiency	Cq (mean eff) - no plateau - stat efficiency	N0 (mean eff) - no plateau - stat efficiency	amplification	baseline error	plateau	noisy sample	PCR efficiency outlier - no plateau	used for W-o-L setting
A1	S51	1.62245	CQ1	0.560833	1.83076	91.538	0.124185	23.1238	4.7403e-07	Yes	No	Yes	No	No	No
A2	S51	2.00042	CQ2	0.560833	1.83076	91.538	0.124185	26.098	7.84631e-08	Yes	No	Yes	No	No	Yes
A3	S51		CQ3	0.560833	1.83076	91.538	0.124185			Yes	Yes	No	No	No	No
A4	S52	1.99431	CQ1	0.560833	1.83076	91.538	0.124185	23.6104	3.53182e-07	Yes	No	Yes	No	No	Yes
A5	S52	1.9594	CQ2	0.560833	1.83076	91.538	0.124185	22.7897	5.80149e-07	Yes	No	Yes	No	No	Yes
A6	S52	1.8601	CQ3	0.560833	1.83076	91.538	0.124185	26.6824	5.51041e-08	Yes	No	Yes	No	No	Yes
A7	S53	2.02392	CQ1	0.560833	1.9023	95.1152	0.129003	21.4955	5.56635e-07	Yes	No	Yes	No	No	Yes
A8	S53		CQ2	0.560833	1.9023	95.1152	0.129003			Yes	Yes	No	No	No	No
A9	S53	1.86909	CQ3	0.560833	1.9023	95.1152	0.129003	25.9769	3.11888e-08	Yes	No	Yes	No	No	Yes
A10	S57	1.66025	CQ1	0.560833	1.9023	95.1152	0.129003	19.6969	1.76965e-06	Yes	No	Yes	No	No	Yes
A11	S57	1.74115	CQ2	0.560833	1.9023	95.1152	0.129003	21.0314	7.50211e-07	Yes	No	Yes	No	No	Yes
A12	S57	1.60071	CQ3	0.560833	1.9023	95.1152	0.129003	25.7901	3.51711e-08	Yes	No	Yes	No	No	Yes
B1	S59		CQ1	0.560833	1.83076	91.538	0.124185			Yes	Yes	No	No	No	No
B2	S59	1.66394	CQ2	0.560833	1.83076	91.538	0.124185	21.8898	9.99715e-07	Yes	No	Yes	No	No	Yes
B3	S59	1.70058	CQ3	0.560833	1.83076	91.538	0.124185	26.7813	5.19064e-08	Yes	No	Yes	No	No	Yes
B4	S61		CQ1	0.560833	1.83076	91.538	0.124185			Yes	Yes	No	No	No	No
B5	S61	1.76977	CQ2	0.560833	1.83076	91.538	0.124185	22.4312	7.20593e-07	Yes	No	Yes	No	No	Yes
B6	S61	1.61807	CQ3	0.560833	1.83076	91.538	0.124185	25.2586	1.30358e-07	Yes	No	Yes	No	No	Yes
B7	S62	1.94997	CQ1	0.560833	1.9023	95.1152	0.129003	21.5653	5.32191e-07	Yes	No	Yes	No	No	Yes
B8	S62	1.89941	CQ2	0.560833	1.9023	95.1152	0.129003	21.4233	5.83087e-07	Yes	No	Yes	No	No	Yes
B9	S62	1.8491	CQ3	0.560833	1.9023	95.1152	0.129003	37.8905	1.4682e-11	Yes	No	No	No	No	No
B10	S63	1.82266	CQ1	0.560833	1.9023	95.1152	0.129003	20.7169	9.18357e-07	Yes	No	Yes	No	No	Yes
B11	S63	1.88154	CQ2	0.560833	1.9023	95.1152	0.129003	21.4457	5.74769e-07	Yes	No	Yes	No	No	Yes
B12	S63	1.88607	CQ3	0.560833	1.9023	95.1152	0.129003	27.0929	1.52174e-08	Yes	No	Yes	No	No	Yes
C1	S64		CQ1	0.560833	1.83076	91.538	0.124185			Yes	Yes	No	No	No	No
C2	S64		CQ2	0.560833	1.83076	91.538	0.124185			Yes	Yes	No	No	No	No
C3	S64		CQ3	0.560833	1.83076	91.538	0.124185			Yes	Yes	No	No	No	No
C4	S65		CQ1	0.560833	1.83076	91.538	0.124185			No	No	No	No	No	No
C5	S65	2.07716	CQ2	0.560833	1.83076	91.538	0.124185	21.6186	1.1779e-06	Yes	No	Yes	No	No	Yes
C6	S65	1.94581	CQ3	0.560833	1.83076	91.538	0.124185	26.2913	6.98081e-08	Yes	No	Yes	No	No	Yes
C7	S66		CQ1	0.560833	1.9023	95.1152	0.129003			Yes	Yes	No	No	No	No
C8	S66	2.02648	CQ2	0.560833	1.9023	95.1152	0.129003	21.2847	6.37453e-07	Yes	No	Yes	No	No	Yes
C9	S66		CQ3	0.560833	1.9023	95.1152	0.129003			Yes	Yes	No	No	No	No
C10	S67	2.02875	CQ1	0.560833	1.9023	95.1152	0.129003	20.1095	1.35725e-06	Yes	No	Yes	No	No	Yes
C11	S67	1.81253	CQ2	0.560833	1.9023	95.1152	0.129003	20.6733	9.44498e-07	Yes	No	Yes	No	No	No
C12	S67	1.80458	CQ3	0.560833	1.9023	95.1152	0.129003	26.247	2.6216e-08	Yes	No	Yes	No	No	Yes
D1	S68	1.88896	CQ1	0.560833	1.83076	91.538	0.124185	20.7763	1.96024e-06	Yes	No	Yes	No	No	Yes
D2	S68		CQ2	0.560833	1.83076	91.538	0.124185			Yes	Yes	No	No	No	No
D3	S68	1.86135	CQ3	0.560833	1.83076	91.538	0.124185	23.0223	5.04012e-07	Yes	No	Yes	No	No	Yes
D4	S69	1.74514	CQ1	0.560833	1.83076	91.538	0.124185	19.9531	3.22485e-06	Yes	No	Yes	No	No	Yes
D5	S69	1.86034	CQ2	0.560833	1.83076	91.538	0.124185	21.4192	1.32885e-06	Yes	No	Yes	No	No	Yes
D6	S69	1.84561	CQ3	0.560833	1.83076	91.538	0.124185	26.3231	6.84796e-08	Yes	No	Yes	No	No	Yes
D7	S70	1.91099	CQ1	0.560833	1.9023	95.1152	0.129003	21.0132	7.59043e-07	Yes	No	Yes	No	No	Yes
D8	S70	1.95918	CQ2	0.560833	1.9023	95.1152	0.129003	21.223	6.6325e-07	Yes	No	Yes	No	No	Yes
D9	S70	1.68081	CQ3	0.560833	1.9023	95.1152	0.129003	25.2924	4.84361e-08	Yes	No	Yes	No	No	Yes
D10	S71	1.72775	CQ1	0.560833	1.9023	95.1152	0.129003	19.9636	1.49075e-06	Yes	No	Yes	No	No	Yes
D11	S71	1.69658	CQ2	0.560833	1.9023	95.1152	0.129003	21.2633	6.46278e-07	Yes	No	Yes	No	No	Yes
D12	S71	1.81639	CQ3	0.560833	1.9023	95.1152	0.129003	27.6669	1.05204e-08	Yes	No	Yes	No	No	Yes
E1	NS61	1.75443	CQ1	0.560833	1.83076	91.538	0.124185	20.6894	2.06608e-06	Yes	No	Yes	No	No	Yes
E2	NS61	1.89511	CQ2	0.560833	1.83076	91.538	0.124185	37.9359	6.10494e-11	Yes	No	No	No	No	No
E3	NS61		CQ3	0.560833	1.83076	91.538	0.124185			Yes	Yes	No	No	No	No
E4	NS64		CQ1	0.560833	1.83076	91.538	0.124185			Yes	Yes	No	No	No	No
E5	NS64		CQ2	0.560833	1.83076	91.538	0.124185			Yes	Yes	No	No	No	No
E6	NS64	1.80973	CQ3	0.560833	1.83076	91.538	0.124185	26.1964	7.39331e-08	Yes	No	Yes	No	No	Yes
E7	NF65		CQ1	0.560833	1.9023	95.1152	0.129003			Yes	Yes	No	No	No	No
E8	NF65	2.11398	CQ2	0.560833	1.9023	95.1152	0.129003	20.8193	8.59846e-07	Yes	No	Yes	No	No	Yes
E9	NF65	1.88958	CQ3	0.560833	1.9023	95.1152	0.129003	26.1738	2.74806e-08	Yes	No	Yes	No	No	Yes
E10	NS66		CQ1	0.560833	1.9023	95.1152	0.129003			Yes	Yes	No	No	No	No
E11	NS66	1.99021	CQ2	0.560833	1.9023	95.1152	0.129003	19.3142	2.26343e-06	Yes	No	Yes	No	No	No
E12	NS66	2.04459	CQ3	0.560833	1.9023	95.1152	0.129003	20.0685	1.39347e-06	Yes	No	Yes	No	No	Yes
F1	NS68		CQ1	0.560833	1.83076	91.538	0.124185			Yes	Yes	No	No	No	No
F2	NS68		CQ2	0.560833	1.83076	91.538	0.124185			Yes	Yes	No	No	No	No
F3	NS68	1.91547	CQ3	0.560833	1.83076	91.538	0.124185	25.707	9.93945e-08	Yes	No	Yes	No	No	Yes
F4	NS70		CQ1	0.560833	1.83076	91.538	0.124185			Yes	Yes	No	No	No	No
F5	NS70		CQ2	0.560833	1.83076	91.538	0.124185			Yes	Yes	No	No	No	No
F6	NS70	1.83201	CQ3	0.560833	1.83076	91.538	0.124185	25.3894	1.20439e-07	Yes	No	Yes	No	No	Yes
F10	NS71		CQ1	0.560833	1.9023	95.1152	0.129003			Yes	Yes	No	No	No	No
F11	NS71	1.95666	CQ2	0.560833	1.9023	95.1152	0.129003	19.0249	2.7262e-06	Yes	No	Yes	No	No	Yes
F12	NS71	2.1	CQ3	0.560833	1.9023	95.1152	0.129003	19.4845	2.0286e-06	Yes	No	Yes	No	No	Yes
G1	NS57		CQ1	0.560833	1.83076	91.538	0.124185			Yes	Yes	No	No	No	No
G2	NS57	1.99103	CQ2	0.560833	1.83076	91.538	0.124185	21.9077	9.88944e-07	Yes	No	Yes	No	No	Yes
G3	NS57	1.64439	CQ3	0.560833	1.83076	91.538	0.124185	26.6822	5.51117e-08	Yes	No	Yes	No	No	Yes
G4	NS59		CQ1	0.560833	1.83076	91.538	0.124185			Yes	Yes	No	No	No	No
G5	NS59		CQ2	0.560833	1.83076	91.538	0.124185			Yes	Yes	No	No	No	No
G6	NS59	1.6514	CQ3	0.560833	1.83076	91.538	0.124185	26.2612	7.10913e-08	Yes	No	Yes	No	No	Yes
G10	NS60	2.00991	CQ1	0.560833	1.9023	95.1152	0.129003	20.2376	1.24994e-06	Yes	No	Yes	No	No	Yes
G11	NS60	1.97386	CQ2	0.560833	1.9023	95.1152	0.129003	23.6067	1.43207e-07	Yes	No	Yes	No	No	Yes
G12	NS60		CQ3	0.560833	1.9023	95.1152	0.129003			Yes	Yes	No	No	No	No
H11	NTC		CQ2	0.560833	1.9023	95.1152	0.129003	23.7396	1.31478e-07	No	No	No	No	No	No
H12	NTC		CQ3	0.560833	1.9023	95.1152	0.129003			No	No	No	No	No	No
well	smple	indiv PCR eff	target	common threshold	mean PCR eff - no plateau - stat efficiency		standard error of the stat PCR eff - no plateau - stat efficiency	Cq (mean eff) - no plateau - stat efficiency	N0 (mean eff) - no plateau - stat efficiency	amplification	baseline error	plateau	noisy sample	PCR efficiency outlier - no plateau	used for W-o-L setting
A1	S72		CQ1	0.584675	2.0336	101.68	0.196794			No	No	No	No	No	No
A2	S72	2.00564	CQ2	0.584675	2.0336	101.68	0.196794	22.6678	6.01448e-08	Yes	No	Yes	No	No	Yes
A3	S72		CQ3	0.584675	2.0336	101.68	0.196794			Yes	Yes	No	No	No	No
A4	S73		CQ1	0.584675	2.0336	101.68	0.196794			No	No	No	No	No	No
A5	S73	2.2818	CQ2	0.584675	2.0336	101.68	0.196794	21.941	1.0075e-07	Yes	No	Yes	No	No	Yes
A6	S73	1.91513	CQ3	0.584675	2.0336	101.68	0.196794	26.9799	2.81789e-09	Yes	No	Yes	No	No	Yes
A7	S74	1.75472	CQ1	0.584675	1.91365	95.6827	0.18375	21.4319	5.32164e-07	Yes	No	Yes	No	No	Yes
A8	S74	1.96869	CQ2	0.584675	1.91365	95.6827	0.18375	20.4218	1.02508e-06	Yes	No	Yes	No	No	Yes
A9	S74	1.92268	CQ3	0.584675	1.91365	95.6827	0.18375	27.9875	7.55548e-09	Yes	No	Yes	No	No	No
A10	S75		CQ1	0.584675	1.91365	95.6827	0.18375			Yes	Yes	No	No	No	No
A11	S75		CQ2	0.584675	1.91365	95.6827	0.18375			No	No	No	No	No	No
A12	S75	1.79372	CQ3	0.584675	1.91365	95.6827	0.18375	26.439	2.06416e-08	Yes	No	Yes	No	No	Yes
B1	S76	1.84722	CQ1	0.584675	2.0336	101.68	0.196794	19.8758	4.36415e-07	Yes	No	Yes	Yes	No	No
B2	S76	2.23851	CQ2	0.584675	2.0336	101.68	0.196794	22.8435	5.30929e-08	Yes	No	Yes	No	No	No
B3	S76	1.83839	CQ3	0.584675	2.0336	101.68	0.196794	28.2271	1.16267e-09	Yes	No	Yes	No	No	Yes
B4	S77		CQ1	0.584675	2.0336	101.68	0.196794			No	No	No	No	No	No
B5	S77		CQ2	0.584675	2.0336	101.68	0.196794			Yes	Yes	No	No	No	No
B6	S77		CQ3	0.584675	2.0336	101.68	0.196794			Yes	Yes	No	No	No	No
B7	S78		CQ1	0.584675	1.91365	95.6827	0.18375			Yes	Yes	No	No	No	No
B8	S78	1.97411	CQ2	0.584675	1.91365	95.6827	0.18375	20.8402	7.81302e-07	Yes	No	Yes	No	No	Yes
B9	S78	1.8609	CQ3	0.584675	1.91365	95.6827	0.18375	26.7166	1.7238e-08	Yes	No	Yes	No	No	Yes
C1	S79	2.37513	CQ1	0.584675	2.0336	101.68	0.196794	22.5764	6.41752e-08	Yes	No	Yes	No	No	Yes
C2	S79	1.95349	CQ2	0.584675	2.0336	101.68	0.196794	23.6355	3.02625e-08	Yes	No	Yes	No	No	Yes
C3	S79	2.19263	CQ3	0.584675	2.0336	101.68	0.196794	25.8507	6.28075e-09	Yes	No	Yes	No	No	Yes
C4	S80		CQ1	0.584675	2.0336	101.68	0.196794			No	No	No	No	No	No
C5	S80	1.9769	CQ2	0.584675	2.0336	101.68	0.196794	21.0482	1.89875e-07	Yes	No	Yes	No	No	Yes
C6	S80	1.81407	CQ3	0.584675	2.0336	101.68	0.196794	26.882	3.02081e-09	Yes	No	Yes	No	No	Yes
C7	S81		CQ1	0.584675	1.91365	95.6827	0.18375			No	No	No	No	No	No
C8	S81	1.94444	CQ2	0.584675	1.91365	95.6827	0.18375	20.01	1.33919e-06	Yes	No	Yes	No	No	Yes
C9	S81	1.74716	CQ3	0.584675	1.91365	95.6827	0.18375	26.6208	1.83442e-08	Yes	No	Yes	No	No	Yes
D1	S82	2.1246	CQ1	0.584675	2.0336	101.68	0.196794	21.7619	1.14414e-07	Yes	No	Yes	No	No	Yes
D2	S82	1.87766	CQ2	0.584675	2.0336	101.68	0.196794	20.826	2.22308e-07	Yes	No	Yes	No	No	Yes
D3	S82	1.9382	CQ3	0.584675	2.0336	101.68	0.196794	26.4323	4.15654e-09	Yes	No	Yes	No	No	Yes
D4	S83	2.23718	CQ1	0.584675	2.0336	101.68	0.196794	20.9637	2.01613e-07	Yes	No	Yes	No	No	Yes
D5	S83	1.94534	CQ2	0.584675	2.0336	101.68	0.196794	21.1478	1.76914e-07	Yes	No	Yes	No	No	Yes
D6	S83	1.80954	CQ3	0.584675	2.0336	101.68	0.196794	26.9443	2.89016e-09	Yes	No	Yes	No	No	No
D7	S84	1.4037	CQ1	0.584675	1.91365	95.6827	0.18375	24.4517	7.49703e-08	Yes	No	Yes	No	No	Yes
D8	S84	1.88543	CQ2	0.584675	1.91365	95.6827	0.18375	20.7913	8.06506e-07	Yes	No	Yes	No	No	Yes
D9	S84	1.83622	CQ3	0.584675	1.91365	95.6827	0.18375	27.4068	1.10142e-08	Yes	No	Yes	No	No	Yes
D10	S85	2.13968	CQ1	0.584675	1.91365	95.6827	0.18375	21.378	5.511e-07	Yes	No	Yes	No	No	Yes
D11	S85		CQ2	0.584675	1.91365	95.6827	0.18375			Yes	Yes	No	No	No	No
D12	S85		CQ3	0.584675	1.91365	95.6827	0.18375			Yes	Yes	No	No	No	No
E1	NS73	2.43402	CQ1	0.584675	2.0336	101.68	0.196794	21.2122	1.69007e-07	Yes	No	Yes	No	No	No
E2	NS73	2.11548	CQ2	0.584675	2.0336	101.68	0.196794	22.6579	6.05718e-08	Yes	No	Yes	No	No	Yes
E3	NS73	1.74861	CQ3	0.584675	2.0336	101.68	0.196794	27.5301	1.90695e-09	Yes	No	Yes	No	No	No
E4	NS74		CQ1	0.584675	2.0336	101.68	0.196794			Yes	Yes	No	No	No	No
E5	NS74	1.7185	CQ2	0.584675	2.0336	101.68	0.196794	20.1757	3.52719e-07	Yes	No	Yes	No	No	Yes
E6	NS74		CQ3	0.584675	2.0336	101.68	0.196794			Yes	Yes	No	No	No	No
E7	NS80		CQ1	0.584675	1.91365	95.6827	0.18375			Yes	Yes	No	No	No	No
E8	NS80		CQ2	0.584675	1.91365	95.6827	0.18375			Yes	Yes	No	No	No	No
E9	NS80	1.86701	CQ3	0.584675	1.91365	95.6827	0.18375	27.5072	1.03193e-08	Yes	No	Yes	No	No	No
E10	NS82		CQ1	0.584675	1.91365	95.6827	0.18375			Yes	Yes	No	No	No	No
E11	NS82		CQ2	0.584675	1.91365	95.6827	0.18375			No	No	No	No	No	No
E12	NS82	2.02485	CQ3	0.584675	1.91365	95.6827	0.18375	20.2758	1.12698e-06	Yes	No	Yes	No	No	Yes
F1	NS96	2.29624	CQ1	0.584675	2.0336	101.68	0.196794	21.134	1.78661e-07	Yes	No	Yes	No	No	No
F2	NS96	2.28239	CQ2	0.584675	2.0336	101.68	0.196794	21.6744	1.21738e-07	Yes	No	Yes	No	No	Yes
F3	NS96		CQ3	0.584675	2.0336	101.68	0.196794			Yes	Yes	No	No	No	No
F4	NS98		CQ1	0.584675	2.0336	101.68	0.196794			Yes	Yes	No	No	No	No
F5	NS98	1.9217	CQ2	0.584675	2.0336	101.68	0.196794	22.3137	7.73334e-08	Yes	No	Yes	No	No	Yes
F6	NS98	1.81025	CQ3	0.584675	2.0336	101.68	0.196794	26.6799	3.48663e-09	Yes	No	Yes	No	No	Yes
F7	S86		CQ1	0.584675	1.91365	95.6827	0.18375			Yes	Yes	No	No	No	No
F8	S86	1.95635	CQ2	0.584675	1.91365	95.6827	0.18375	20.7292	8.39685e-07	Yes	No	Yes	No	No	Yes
F9	S86	2.02068	CQ3	0.584675	1.91365	95.6827	0.18375	27.0961	1.34744e-08	Yes	No	Yes	No	No	Yes
F10	S87		CQ1	0.584675	1.91365	95.6827	0.18375			Yes	Yes	No	No	No	No
F11	S87	2.48275	CQ2	0.584675	1.91365	95.6827	0.18375	18.348	3.93806e-06	Yes	No	Yes	No	No	Yes
F12	S87		CQ3	0.584675	1.91365	95.6827	0.18375			Yes	No	No	No	No	No
G1	S88	2.21779	CQ1	0.584675	2.0336	101.68	0.196794	21.8872	1.04675e-07	Yes	No	Yes	No	No	Yes
G2	S88	2.00813	CQ2	0.584675	2.0336	101.68	0.196794	21.2114	1.69112e-07	Yes	No	Yes	No	No	Yes
G3	S88	1.79778	CQ3	0.584675	2.0336	101.68	0.196794	27.6762	1.71909e-09	Yes	No	Yes	No	No	Yes
G4	S89		CQ1	0.584675	2.0336	101.68	0.196794			Yes	Yes	No	No	No	No
G5	S89	2.2563	CQ2	0.584675	2.0336	101.68	0.196794	20.6418	2.53371e-07	Yes	No	Yes	No	No	Yes
G6	S89		CQ3	0.584675	2.0336	101.68	0.196794			Yes	Yes	No	No	No	No
G7	S90	1.7785	CQ1	0.584675	1.91365	95.6827	0.18375	23.2994	1.58365e-07	Yes	No	Yes	No	No	Yes
G8	S90		CQ2	0.584675	1.91365	95.6827	0.18375			No	No	No	No	No	No
G9	S90		CQ3	0.584675	1.91365	95.6827	0.18375			Yes	Yes	No	No	No	No
G10	S91	1.99437	CQ1	0.584675	1.91365	95.6827	0.18375	23.3519	1.53067e-07	Yes	No	Yes	No	No	Yes
G11	S91	2.01221	CQ2	0.584675	1.91365	95.6827	0.18375	25.0751	5.00228e-08	Yes	No	Yes	No	No	Yes
G12	S91		CQ3	0.584675	1.91365	95.6827	0.18375			No	No	No	No	No	No
H11	NTC		CQ2	0.584675	1.91365	95.6827	0.18375	37.5715	1.50273e-11	No	No	No	No	No	No
H12	NTC		CQ3	0.584675	1.91365	95.6827	0.18375			No	No	No	No	No	No
well	smple	indiv PCR eff	target	common threshold	mean PCR eff - no plateau - stat efficiency		standard error of the stat PCR eff - no plateau - stat efficiency	Cq (mean eff) - no plateau - stat efficiency	N0 (mean eff) - no plateau - stat efficiency	amplification	baseline error	plateau	noisy sample	PCR efficiency outlier - no plateau	used for W-o-L setting
A1	S96	1.68316	CQ1	0.715443	1.95805	97.9025	0.142318	23.7685	8.28619e-08	Yes	No	Yes	No	No	Yes
A2	S96	1.89605	CQ2	0.715443	1.95805	97.9025	0.142318	22.8939	1.49141e-07	Yes	No	Yes	No	No	No
A3	S96	1.92649	CQ3	0.715443	1.95805	97.9025	0.142318	26.6783	1.1728e-08	Yes	No	Yes	No	No	Yes
A4	S97	1.98516	CQ1	0.715443	1.95805	97.9025	0.142318	20.7782	6.18028e-07	Yes	No	Yes	No	No	Yes
A5	S97	1.93452	CQ2	0.715443	1.95805	97.9025	0.142318	21.8636	2.98024e-07	Yes	No	Yes	No	No	No
A6	S97	1.8926	CQ3	0.715443	1.95805	97.9025	0.142318	28.9969	2.46933e-09	Yes	No	Yes	No	No	Yes
A7	S98		CQ1	0.715443	1.88802	94.4009	0.121666			No	No	No	No	No	No
A8	S98	1.96428	CQ2	0.715443	1.88802	94.4009	0.121666	21.3425	9.20279e-07	Yes	No	Yes	No	No	Yes
A9	S98	1.91813	CQ3	0.715443	1.88802	94.4009	0.121666	26.7415	2.97686e-08	Yes	No	Yes	No	No	Yes
A10	S99	1.70693	CQ1	0.715443	1.88802	94.4009	0.121666	22.4797	4.46738e-07	Yes	No	Yes	No	No	No
A11	S99	1.76962	CQ2	0.715443	1.88802	94.4009	0.121666	21.8263	6.76695e-07	Yes	No	Yes	No	No	Yes
A12	S99	1.66745	CQ3	0.715443	1.88802	94.4009	0.121666	26.0759	4.5442e-08	Yes	No	Yes	No	No	Yes
B1	S100	2.07378	CQ1	0.715443	1.95805	97.9025	0.142318	20.5743	7.0878e-07	Yes	No	Yes	No	No	Yes
B2	S100	1.97433	CQ2	0.715443	1.95805	97.9025	0.142318	21.9973	2.72414e-07	Yes	No	Yes	No	No	Yes
B3	S100	1.84838	CQ3	0.715443	1.95805	97.9025	0.142318	27.5682	6.44934e-09	Yes	No	Yes	No	No	Yes
B7	S101		CQ1	0.715443	1.88802	94.4009	0.121666			Yes	Yes	No	No	No	No
B8	S101	1.95173	CQ2	0.715443	1.88802	94.4009	0.121666	20.6898	1.39341e-06	Yes	No	Yes	No	No	Yes
B9	S101		CQ3	0.715443	1.88802	94.4009	0.121666			Yes	Yes	No	No	No	No
B10	S102	1.83458	CQ1	0.715443	1.88802	94.4009	0.121666	25.8829	5.13744e-08	Yes	No	Yes	No	No	Yes
B11	S102		CQ2	0.715443	1.88802	94.4009	0.121666			No	No	No	No	No	No
B12	S102		CQ3	0.715443	1.88802	94.4009	0.121666			No	No	No	No	No	No
C1	S92	2.22001	CQ1	0.715443	1.95805	97.9025	0.142318	20.8854	5.75066e-07	Yes	No	Yes	No	No	Yes
C2	S92	2.06722	CQ2	0.715443	1.95805	97.9025	0.142318	21.573	3.62286e-07	Yes	No	Yes	No	No	Yes
C3	S92	1.86743	CQ3	0.715443	1.95805	97.9025	0.142318	26.5871	1.24691e-08	Yes	No	Yes	No	No	No
C4	S93		CQ1	0.715443	1.95805	97.9025	0.142318			Yes	Yes	No	No	No	No
C5	S93		CQ2	0.715443	1.95805	97.9025	0.142318			Yes	Yes	No	No	No	No
C6	S93	1.89211	CQ3	0.715443	1.95805	97.9025	0.142318	27.1522	8.52906e-09	Yes	No	Yes	No	No	Yes
C7	S94		CQ1	0.715443	1.88802	94.4009	0.121666			No	No	No	No	No	No
C8	S94	1.92812	CQ2	0.715443	1.88802	94.4009	0.121666	21.2824	9.56108e-07	Yes	No	Yes	No	No	Yes
C9	S94	2.01138	CQ3	0.715443	1.88802	94.4009	0.121666	26.4861	3.5015e-08	Yes	No	Yes	No	No	Yes
C10	S95		CQ1	0.715443	1.88802	94.4009	0.121666			Yes	Yes	No	No	No	No
C11	S95	1.63984	CQ2	0.715443	1.88802	94.4009	0.121666	19.0344	3.98993e-06	Yes	No	Yes	No	No	Yes
C12	S95	1.66285	CQ3	0.715443	1.88802	94.4009	0.121666	21.7182	7.248e-07	Yes	No	Yes	No	No	Yes
D1	NS34		CQ1	0.715443	1.95805	97.9025	0.142318			Yes	Yes	No	No	No	No
D2	NS34	2.06201	CQ2	0.715443	1.95805	97.9025	0.142318	21.315	4.30888e-07	Yes	No	Yes	No	No	Yes
D3	NS34	2.06263	CQ3	0.715443	1.95805	97.9025	0.142318	27.4882	6.8057e-09	Yes	No	Yes	No	No	Yes
D4	NS35	1.83788	CQ1	0.715443	1.95805	97.9025	0.142318	20.4386	7.76454e-07	Yes	No	Yes	No	No	Yes
D5	NS35		CQ2	0.715443	1.95805	97.9025	0.142318			Yes	Yes	No	No	No	No
D6	NS35	1.83587	CQ3	0.715443	1.95805	97.9025	0.142318	26.6683	1.18069e-08	Yes	No	Yes	No	No	Yes
D7	NS36	2.06639	CQ1	0.715443	1.88802	94.4009	0.121666	20.4798	1.59231e-06	Yes	No	Yes	No	No	Yes
D8	NS36	1.7933	CQ2	0.715443	1.88802	94.4009	0.121666	20.6914	1.39196e-06	Yes	No	Yes	No	No	Yes
D9	NS36	1.88799	CQ3	0.715443	1.88802	94.4009	0.121666	25.2549	7.65744e-08	Yes	No	Yes	No	No	Yes
D10	NS37		CQ1	0.715443	1.88802	94.4009	0.121666			Yes	Yes	No	No	No	No
D11	NS37		CQ2	0.715443	1.88802	94.4009	0.121666			No	No	No	No	No	No
D12	NS37		CQ3	0.715443	1.88802	94.4009	0.121666			Yes	Yes	No	No	No	No
E1	NS38	1.82279	CQ1	0.715443	1.95805	97.9025	0.142318	20.1094	9.68666e-07	Yes	No	Yes	No	No	Yes
E2	NS38	1.67499	CQ2	0.715443	1.95805	97.9025	0.142318	20.2995	8.52498e-07	Yes	No	Yes	No	No	Yes
E3	NS38	1.79981	CQ3	0.715443	1.95805	97.9025	0.142318	26.1026	1.72665e-08	Yes	No	Yes	No	No	Yes
E4	NS39	1.82178	CQ1	0.715443	1.95805	97.9025	0.142318	20.1967	9.13466e-07	Yes	No	Yes	No	No	Yes
E5	NS39		CQ2	0.715443	1.95805	97.9025	0.142318			Yes	Yes	No	No	No	No
E6	NS39	1.92549	CQ3	0.715443	1.95805	97.9025	0.142318	25.9914	1.86068e-08	Yes	No	Yes	No	No	Yes
E7	NS40		CQ1	0.715443	1.88802	94.4009	0.121666			Yes	Yes	No	No	No	No
E8	NS40	1.90848	CQ2	0.715443	1.88802	94.4009	0.121666	21.2249	9.91722e-07	Yes	No	Yes	No	No	Yes
E9	NS40	1.95965	CQ3	0.715443	1.88802	94.4009	0.121666	27.0844	2.39391e-08	Yes	No	Yes	No	No	Yes
E10	NS41	1.83412	CQ1	0.715443	1.88802	94.4009	0.121666	18.1725	6.89997e-06	Yes	No	Yes	No	No	Yes
E11	NS41		CQ2	0.715443	1.88802	94.4009	0.121666			Yes	Yes	No	No	No	No
E12	NS41		CQ3	0.715443	1.88802	94.4009	0.121666			Yes	Yes	No	No	No	No
F1	NS42	2.10664	CQ1	0.715443	1.95805	97.9025	0.142318	21.2793	4.4133e-07	Yes	No	Yes	No	No	Yes
F2	NS42	2.18547	CQ2	0.715443	1.95805	97.9025	0.142318	21.8217	3.06539e-07	Yes	No	Yes	No	No	Yes
F3	NS42	2.26125	CQ3	0.715443	1.95805	97.9025	0.142318	27.0523	9.12181e-09	Yes	No	Yes	No	No	Yes
F7	NS43	1.91927	CQ1	0.715443	1.88802	94.4009	0.121666	20.7493	1.34164e-06	Yes	No	Yes	No	No	Yes
F8	NS43		CQ2	0.715443	1.88802	94.4009	0.121666			Yes	Yes	No	No	No	No
F9	NS43	1.91381	CQ3	0.715443	1.88802	94.4009	0.121666	26.1367	4.37209e-08	Yes	No	Yes	No	No	Yes
F10	NS44		CQ1	0.715443	1.88802	94.4009	0.121666			Yes	Yes	No	No	No	No
F11	NS44		CQ2	0.715443	1.88802	94.4009	0.121666			Yes	Yes	No	No	No	No
F12	NS44		CQ3	0.715443	1.88802	94.4009	0.121666			Yes	Yes	No	No	No	No
G1	NS33	2.04083	CQ1	0.715443	1.95805	97.9025	0.142318	20.6054	6.94117e-07	Yes	No	Yes	No	No	Yes
G2	NS33	1.98732	CQ2	0.715443	1.95805	97.9025	0.142318	21.8059	3.09808e-07	Yes	No	Yes	No	No	Yes
G3	NS33	1.91492	CQ3	0.715443	1.95805	97.9025	0.142318	25.4795	2.62445e-08	Yes	No	Yes	No	No	Yes
G4	NS23	2.08438	CQ1	0.715443	1.95805	97.9025	0.142318	21.969	2.77645e-07	Yes	No	Yes	No	No	Yes
G5	NS23	2.11206	CQ2	0.715443	1.95805	97.9025	0.142318	21.654	3.43092e-07	Yes	No	Yes	No	No	Yes
G6	NS23	1.77622	CQ3	0.715443	1.95805	97.9025	0.142318	26.2984	1.51384e-08	Yes	No	Yes	No	No	Yes
G7	S33		CQ1	0.715443	1.88802	94.4009	0.121666			Yes	Yes	No	No	No	No
G8	S33	1.97077	CQ2	0.715443	1.88802	94.4009	0.121666	21.9076	6.42603e-07	Yes	No	Yes	No	No	Yes
G9	S33	1.86778	CQ3	0.715443	1.88802	94.4009	0.121666	24.5229	1.21933e-07	Yes	No	Yes	No	No	Yes
H11	NTC		CQ2	0.715443	1.88802	94.4009	0.121666			No	No	No	No	No	No
H12	NTC		CQ3	0.715443	1.88802	94.4009	0.121666			No	No	No	No	No	No
well	smple	indiv PCR eff	target	common threshold	mean PCR eff - no plateau - stat efficiency		standard error of the stat PCR eff - no plateau - stat efficiency	Cq (mean eff) - no plateau - stat efficiency	N0 (mean eff) - no plateau - stat efficiency	amplification	baseline error	plateau	noisy sample	PCR efficiency outlier - no plateau	used for W-o-L setting
A1	S10	1.72764	CQ1	0.699031	1.81104	90.5521	0.143249	23.8951	4.80038e-07	Yes	No	Yes	No	No	No
A2	S10	2.02478	CQ2	0.699031	1.81104	90.5521	0.143249	22.1014	1.39286e-06	Yes	No	Yes	No	No	Yes
A3	S10		CQ3	0.699031	1.81104	90.5521	0.143249			Yes	Yes	No	No	No	No
A4	S12	1.88375	CQ1	0.699031	1.81104	90.5521	0.143249	21.1717	2.41946e-06	Yes	No	Yes	No	No	No
A5	S12		CQ2	0.699031	1.81104	90.5521	0.143249			No	No	No	No	No	No
A6	S12	1.73778	CQ3	0.699031	1.81104	90.5521	0.143249	25.9458	1.42013e-07	Yes	No	Yes	No	No	Yes
A7	S13		CQ1	0.699031	1.80526	90.2632	0.115162			No	No	No	No	No	No
A8	S13	1.62572	CQ2	0.699031	1.80526	90.2632	0.115162	19.635	6.41688e-06	Yes	No	Yes	No	No	Yes
A9	S13	1.63892	CQ3	0.699031	1.80526	90.2632	0.115162	24.8125	3.01358e-07	Yes	No	Yes	No	No	Yes
A10	S14		CQ1	0.699031	1.80526	90.2632	0.115162			Yes	Yes	No	No	No	No
A11	S14	1.86807	CQ2	0.699031	1.80526	90.2632	0.115162	20.9899	2.88229e-06	Yes	No	Yes	No	No	Yes
A12	S14	1.7164	CQ3	0.699031	1.80526	90.2632	0.115162	27.6616	5.59986e-08	Yes	No	Yes	No	No	Yes
B1	S15	1.77656	CQ1	0.699031	1.81104	90.5521	0.143249	21.0399	2.6164e-06	Yes	No	Yes	No	No	Yes
B2	S15	2.02954	CQ2	0.699031	1.81104	90.5521	0.143249	22.7675	9.3781e-07	Yes	No	Yes	No	No	Yes
B3	S15	1.74887	CQ3	0.699031	1.81104	90.5521	0.143249	26.0793	1.31188e-07	Yes	No	Yes	No	No	Yes
B7	S16	1.6297	CQ1	0.699031	1.80526	90.2632	0.115162	22.1736	1.43239e-06	Yes	No	Yes	No	No	Yes
B8	S16	1.81345	CQ2	0.699031	1.80526	90.2632	0.115162	21.2065	2.53609e-06	Yes	No	Yes	No	No	Yes
B9	S16	1.71817	CQ3	0.699031	1.80526	90.2632	0.115162	24.0628	4.69252e-07	Yes	No	Yes	No	No	Yes
B10	S17		CQ1	0.699031	1.80526	90.2632	0.115162			Yes	Yes	No	No	No	No
B11	S17	1.81101	CQ2	0.699031	1.80526	90.2632	0.115162	20.1802	4.6501e-06	Yes	No	Yes	No	No	Yes
B12	S17	1.59387	CQ3	0.699031	1.80526	90.2632	0.115162	25.9632	1.52716e-07	Yes	No	Yes	No	No	Yes
C1	S18	1.93554	CQ1	0.699031	1.81104	90.5521	0.143249	21.5653	1.91511e-06	Yes	No	Yes	No	No	Yes
C2	S18	1.90418	CQ2	0.699031	1.81104	90.5521	0.143249	22.1732	1.33473e-06	Yes	No	Yes	No	No	Yes
C3	S18	1.94942	CQ3	0.699031	1.81104	90.5521	0.143249	25.3769	1.99101e-07	Yes	No	Yes	No	No	Yes
C7	S19		CQ1	0.699031	1.80526	90.2632	0.115162			Yes	Yes	No	No	No	No
C8	S19	1.28289	CQ2	0.699031	1.80526	90.2632	0.115162	24.9416	2.79239e-07	Yes	No	Yes	No	Yes	No
C9	S19	1.7007	CQ3	0.699031	1.80526	90.2632	0.115162	25.5418	1.95884e-07	Yes	No	Yes	No	No	Yes
D1	S20	1.51782	CQ1	0.699031	1.81104	90.5521	0.143249	24.1143	4.21444e-07	Yes	No	Yes	No	No	No
D2	S20	1.94626	CQ2	0.699031	1.81104	90.5521	0.143249	21.4808	2.01364e-06	Yes	No	Yes	No	No	Yes
D3	S20	1.73323	CQ3	0.699031	1.81104	90.5521	0.143249	26.5781	9.75552e-08	Yes	No	Yes	No	No	No
D7	S21	1.80184	CQ1	0.699031	1.80526	90.2632	0.115162	20.6107	3.60592e-06	Yes	No	Yes	No	No	Yes
D8	S21	1.81896	CQ2	0.699031	1.80526	90.2632	0.115162	21.0062	2.85464e-06	Yes	No	Yes	No	No	Yes
D9	S21	1.82151	CQ3	0.699031	1.80526	90.2632	0.115162	26.8395	9.10078e-08	Yes	No	Yes	No	No	Yes
E1	S22		CQ1	0.699031	1.81104	90.5521	0.143249			Yes	Yes	No	No	No	No
E2	S22	1.88694	CQ2	0.699031	1.81104	90.5521	0.143249	21.3978	2.11534e-06	Yes	No	Yes	No	No	No
E3	S22	1.82713	CQ3	0.699031	1.81104	90.5521	0.143249	24.7592	2.87335e-07	Yes	No	Yes	No	No	No
E4	S23	1.55784	CQ1	0.699031	1.81104	90.5521	0.143249	19.3618	7.08812e-06	Yes	No	Yes	No	No	Yes
E5	S23	1.63774	CQ2	0.699031	1.81104	90.5521	0.143249	19.9682	4.94454e-06	Yes	No	Yes	No	No	Yes
E6	S23	1.81027	CQ3	0.699031	1.81104	90.5521	0.143249	26.5445	9.95202e-08	Yes	No	Yes	No	No	Yes
E7	NS4		CQ1	0.699031	1.80526	90.2632	0.115162			Yes	Yes	No	No	No	No
E8	NS4	1.75991	CQ2	0.699031	1.80526	90.2632	0.115162	19.5605	6.70577e-06	Yes	No	Yes	No	No	Yes
E9	NS4	1.70557	CQ3	0.699031	1.80526	90.2632	0.115162	26.6444	1.02125e-07	Yes	No	Yes	No	No	Yes
E10	NS10		CQ1	0.699031	1.80526	90.2632	0.115162			Yes	Yes	No	No	No	No
E11	NS10		CQ2	0.699031	1.80526	90.2632	0.115162			Yes	Yes	No	No	No	No
E12	NS10		CQ3	0.699031	1.80526	90.2632	0.115162			Yes	Yes	No	No	No	No
F4	NS15	1.66154	CQ1	0.699031	1.81104	90.5521	0.143249	19.3952	6.94914e-06	Yes	No	Yes	No	No	Yes
F5	NS15	1.81141	CQ2	0.699031	1.81104	90.5521	0.143249	20.1545	4.42667e-06	Yes	No	Yes	No	No	Yes
F6	NS15	1.67579	CQ3	0.699031	1.81104	90.5521	0.143249	25.3277	2.04998e-07	Yes	No	Yes	No	No	Yes
F7	NS16	1.76726	CQ1	0.699031	1.80526	90.2632	0.115162	20.675	3.47162e-06	Yes	No	Yes	No	No	Yes
F8	NS16		CQ2	0.699031	1.80526	90.2632	0.115162			Yes	Yes	No	No	No	No
F9	NS16	1.85831	CQ3	0.699031	1.80526	90.2632	0.115162	25.4958	2.01281e-07	Yes	No	Yes	No	No	Yes
F10	NS17		CQ1	0.699031	1.80526	90.2632	0.115162			Yes	Yes	No	No	No	No
F11	NS17		CQ2	0.699031	1.80526	90.2632	0.115162			Yes	Yes	No	No	No	No
F12	NS17		CQ3	0.699031	1.80526	90.2632	0.115162			No	No	No	No	No	No
G1	NS18	1.79625	CQ1	0.699031	1.81104	90.5521	0.143249	22.569	1.0551e-06	Yes	No	Yes	No	No	Yes
G2	NS18	1.89338	CQ2	0.699031	1.81104	90.5521	0.143249	22.8822	8.76064e-07	Yes	No	Yes	No	No	Yes
G3	NS18		CQ3	0.699031	1.81104	90.5521	0.143249			Yes	Yes	No	No	No	No
G4	NS19	1.82518	CQ1	0.699031	1.81104	90.5521	0.143249	19.8495	5.30583e-06	Yes	No	Yes	No	No	Yes
G5	NS19	1.75789	CQ2	0.699031	1.81104	90.5521	0.143249	21.2272	2.34099e-06	Yes	No	Yes	No	No	Yes
G6	NS19	1.60108	CQ3	0.699031	1.81104	90.5521	0.143249	25.6644	1.67847e-07	Yes	No	Yes	No	No	Yes
G7	NS20		CQ1	0.699031	1.80526	90.2632	0.115162			Yes	Yes	No	No	No	No
G8	NS20	1.6718	CQ2	0.699031	1.80526	90.2632	0.115162	19.2977	7.83173e-06	Yes	No	Yes	No	No	Yes
G9	NS20	1.74234	CQ3	0.699031	1.80526	90.2632	0.115162	25.4993	2.00864e-07	Yes	No	Yes	No	No	Yes
G10	NS22	1.93017	CQ1	0.699031	1.80526	90.2632	0.115162	25.0945	2.55124e-07	Yes	No	Yes	No	No	Yes
G11	NS22		CQ2	0.699031	1.80526	90.2632	0.115162			No	No	No	No	No	No
G12	NS22		CQ3	0.699031	1.80526	90.2632	0.115162			No	No	No	No	No	No
H11	NTC		CQ2	0.699031	1.80526	90.2632	0.115162			No	No	No	No	No	No
H12	NTC		CQ3	0.699031	1.80526	90.2632	0.115162			No	No	No	No	No	No
well	smple	indiv PCR eff	target	common threshold	mean PCR eff - no plateau - stat efficiency		standard error of the stat PCR eff - no plateau - stat efficiency	Cq (mean eff) - no plateau - stat efficiency	N0 (mean eff) - no plateau - stat efficiency	amplification	baseline error	plateau	noisy sample	PCR efficiency outlier - no plateau	used for W-o-L setting
A1	S2		CQ1	0.494244	1.8643	93.2151	0.212656			Yes	Yes	No	No	No	No
A2	S2	1.75054	CQ2	0.494244	1.8643	93.2151	0.212656	21.5283	7.41612e-07	Yes	No	Yes	No	No	Yes
A3	S2	1.67535	CQ3	0.494244	1.8643	93.2151	0.212656	26.9456	2.53934e-08	Yes	No	Yes	No	No	Yes
A4	S29	2.04926	CQ1	0.494244	1.8643	93.2151	0.212656	20.553	1.36154e-06	Yes	No	Yes	No	No	Yes
A5	S29	1.99371	CQ2	0.494244	1.8643	93.2151	0.212656	21.5297	7.40957e-07	Yes	No	Yes	No	No	Yes
A6	S29	1.87596	CQ3	0.494244	1.8643	93.2151	0.212656	22.3578	4.42375e-07	Yes	No	Yes	No	No	Yes
A7	S33	1.56365	CQ1	0.494244	1.78827	89.4136	0.152583	19.4973	5.91771e-06	Yes	No	Yes	No	No	Yes
A8	S33	1.57286	CQ2	0.494244	1.78827	89.4136	0.152583	25.5209	1.78489e-07	Yes	No	Yes	No	No	Yes
A9	S33	1.46085	CQ3	0.494244	1.78827	89.4136	0.152583	19.3811	6.3315e-06	Yes	No	Yes	No	No	Yes
A10	S39	1.73057	CQ1	0.494244	1.78827	89.4136	0.152583	19.7925	4.98493e-06	Yes	No	Yes	No	No	Yes
A11	S39	1.72492	CQ2	0.494244	1.78827	89.4136	0.152583	20.949	2.54514e-06	Yes	No	Yes	No	No	Yes
A12	S39	1.61099	CQ3	0.494244	1.78827	89.4136	0.152583	21.8723	1.48809e-06	Yes	No	Yes	No	No	Yes
B1	S43	2.15325	CQ1	0.494244	1.8643	93.2151	0.212656	21.1984	9.10802e-07	Yes	No	Yes	No	No	Yes
B2	S43	2.09248	CQ2	0.494244	1.8643	93.2151	0.212656	21.7332	6.52769e-07	Yes	No	Yes	No	No	Yes
B3	S43	1.57599	CQ3	0.494244	1.8643	93.2151	0.212656	26.8155	2.75363e-08	Yes	No	Yes	No	No	Yes
B4	S47	2.04116	CQ1	0.494244	1.8643	93.2151	0.212656	20.7177	1.22874e-06	Yes	No	Yes	No	No	Yes
B5	S47	2.04762	CQ2	0.494244	1.8643	93.2151	0.212656	22.0633	5.31441e-07	Yes	No	Yes	No	No	Yes
B6	S47	1.73795	CQ3	0.494244	1.8643	93.2151	0.212656	25.9767	4.64321e-08	Yes	No	Yes	No	No	Yes
B7	S52	1.96984	CQ1	0.494244	1.78827	89.4136	0.152583	21.0042	2.46477e-06	Yes	No	Yes	No	No	Yes
B8	S52	1.75372	CQ2	0.494244	1.78827	89.4136	0.152583	26.5301	9.92754e-08	Yes	No	Yes	No	No	Yes
B9	S52		CQ3	0.494244	1.78827	89.4136	0.152583			No	No	No	No	No	No
B10	S53	1.72265	CQ1	0.494244	1.78827	89.4136	0.152583	20.1985	3.93696e-06	Yes	No	Yes	No	No	Yes
B11	S53	1.49481	CQ2	0.494244	1.78827	89.4136	0.152583	19.1662	7.17395e-06	Yes	No	Yes	No	No	Yes
B12	S53		CQ3	0.494244	1.78827	89.4136	0.152583			Yes	Yes	No	No	No	No
C1	S57		CQ1	0.494244	1.8643	93.2151	0.212656			Yes	Yes	No	No	No	No
C2	S57		CQ2	0.494244	1.8643	93.2151	0.212656			No	No	No	No	No	No
C3	S57		CQ3	0.494244	1.8643	93.2151	0.212656			No	No	No	No	No	No
C4	S64	2.02424	CQ1	0.494244	1.8643	93.2151	0.212656	20.513	1.39585e-06	Yes	No	Yes	No	No	Yes
C5	S64		CQ2	0.494244	1.8643	93.2151	0.212656			Yes	Yes	No	No	No	No
C6	S64	1.82439	CQ3	0.494244	1.8643	93.2151	0.212656	25.6699	5.62105e-08	Yes	No	Yes	No	No	No
C7	S65		CQ1	0.494244	1.78827	89.4136	0.152583			No	No	No	No	No	No
C8	S65		CQ2	0.494244	1.78827	89.4136	0.152583			No	No	No	No	No	No
C9	S65		CQ3	0.494244	1.78827	89.4136	0.152583			No	No	No	No	No	No
C10	S66		CQ1	0.494244	1.78827	89.4136	0.152583			No	No	No	No	No	No
C11	S66	1.71729	CQ2	0.494244	1.78827	89.4136	0.152583	21.057	2.39027e-06	Yes	No	Yes	No	No	Yes
C12	S66	2.05226	CQ3	0.494244	1.78827	89.4136	0.152583	26.1855	1.21292e-07	Yes	No	Yes	No	No	Yes
D4	S74	2.17356	CQ1	0.494244	1.8643	93.2151	0.212656	21.6844	6.729e-07	Yes	No	Yes	No	No	Yes
D5	S74	1.88027	CQ2	0.494244	1.8643	93.2151	0.212656	20.9098	1.09016e-06	Yes	No	Yes	No	No	Yes
D6	S74	2.1792	CQ3	0.494244	1.8643	93.2151	0.212656	26.3263	3.73471e-08	Yes	No	Yes	No	No	Yes
D7	NS12		CQ1	0.494244	1.78827	89.4136	0.152583			No	No	No	No	No	No
D8	NS12		CQ2	0.494244	1.78827	89.4136	0.152583			No	No	No	No	No	No
D9	NS12		CQ3	0.494244	1.78827	89.4136	0.152583			No	No	No	No	No	No
D10	NS13		CQ1	0.494244	1.78827	89.4136	0.152583			Yes	Yes	No	No	No	No
D11	NS13	1.84719	CQ2	0.494244	1.78827	89.4136	0.152583	21.8533	1.50467e-06	Yes	No	Yes	No	No	Yes
D12	NS13		CQ3	0.494244	1.78827	89.4136	0.152583			Yes	Yes	No	No	No	No
E1	NS14	1.63443	CQ1	0.494244	1.8643	93.2151	0.212656	19.4511	2.70452e-06	Yes	No	Yes	No	No	Yes
E2	NS14	1.62079	CQ2	0.494244	1.8643	93.2151	0.212656	20.0868	1.82025e-06	Yes	No	Yes	No	No	Yes
E3	NS14	1.31745	CQ3	0.494244	1.8643	93.2151	0.212656	20.3751	1.52108e-06	Yes	No	Yes	No	No	Yes
E4	NS21	1.93229	CQ1	0.494244	1.8643	93.2151	0.212656	19.7279	2.27628e-06	Yes	No	Yes	No	No	Yes
E5	NS21	1.96541	CQ2	0.494244	1.8643	93.2151	0.212656	21.8912	5.91586e-07	Yes	No	Yes	No	No	Yes
E6	NS21	1.89836	CQ3	0.494244	1.8643	93.2151	0.212656	24.6733	1.0457e-07	Yes	No	Yes	No	No	Yes
E7	NS23	1.79485	CQ1	0.494244	1.78827	89.4136	0.152583	20.5818	3.1507e-06	Yes	No	Yes	No	No	No
E8	NS23	1.7063	CQ2	0.494244	1.78827	89.4136	0.152583	24.4688	3.29e-07	Yes	No	Yes	No	No	Yes
E9	NS23		CQ3	0.494244	1.78827	89.4136	0.152583			No	No	No	No	No	No
E10	NS24		CQ1	0.494244	1.78827	89.4136	0.152583			No	No	No	No	No	No
E11	NS24	1.9985	CQ2	0.494244	1.78827	89.4136	0.152583	18.6426	9.72596e-06	Yes	No	Yes	No	No	Yes
E12	NS24		CQ3	0.494244	1.78827	89.4136	0.152583			Yes	Yes	No	No	No	No
F4	NS30	2.04998	CQ1	0.494244	1.8643	93.2151	0.212656	22.8689	3.21766e-07	Yes	No	Yes	No	No	Yes
F5	NS30	2.03535	CQ2	0.494244	1.8643	93.2151	0.212656	23.7862	1.81715e-07	Yes	No	Yes	No	No	Yes
F6	NS30	1.95285	CQ3	0.494244	1.8643	93.2151	0.212656	26.4558	3.44526e-08	Yes	No	Yes	No	No	Yes
F7	NS33	1.96188	CQ1	0.494244	1.78827	89.4136	0.152583	21.1584	2.2534e-06	Yes	No	Yes	No	No	Yes
F8	NS33	1.73492	CQ2	0.494244	1.78827	89.4136	0.152583	26.4396	1.0464e-07	Yes	No	Yes	No	No	No
F9	NS33	1.86755	CQ3	0.494244	1.78827	89.4136	0.152583	21.514	1.8327e-06	Yes	No	Yes	No	No	Yes
F10	NS50	1.83673	CQ1	0.494244	1.78827	89.4136	0.152583	17.4876	1.9032e-05	Yes	No	Yes	Yes	No	No
F11	NS50	2.12278	CQ2	0.494244	1.78827	89.4136	0.152583	17.6822	1.69968e-05	Yes	No	Yes	Yes	No	No
F12	NS50		CQ3	0.494244	1.78827	89.4136	0.152583			No	No	No	No	No	No
G1	NS51	2.09019	CQ1	0.494244	1.8643	93.2151	0.212656	21.3091	8.50117e-07	Yes	No	Yes	No	No	Yes
G2	NS51	1.98236	CQ2	0.494244	1.8643	93.2151	0.212656	21.7462	6.47507e-07	Yes	No	Yes	No	No	Yes
G3	NS51	1.4841	CQ3	0.494244	1.8643	93.2151	0.212656	31.2462	1.74316e-09	Yes	No	Yes	No	No	No
G4	NS52	2.12224	CQ1	0.494244	1.8643	93.2151	0.212656	20.6446	1.28602e-06	Yes	No	Yes	No	No	Yes
G5	NS52		CQ2	0.494244	1.8643	93.2151	0.212656			Yes	Yes	No	No	No	No
G6	NS52		CQ3	0.494244	1.8643	93.2151	0.212656			Yes	Yes	No	No	No	No
G7	NS53	1.92206	CQ1	0.494244	1.78827	89.4136	0.152583	21.0693	2.37317e-06	Yes	No	Yes	No	No	Yes
G8	NS53	1.73073	CQ2	0.494244	1.78827	89.4136	0.152583	24.9857	2.4361e-07	Yes	No	Yes	No	No	Yes
G9	NS53	1.89397	CQ3	0.494244	1.78827	89.4136	0.152583	20.8659	2.6711e-06	Yes	No	Yes	No	No	Yes
H10	NTC		CQ1	0.494244	1.78827	89.4136	0.152583	24.5684	3.10494e-07	No	No	No	No	No	No
H11	NTC		CQ2	0.494244	1.78827	89.4136	0.152583			No	No	No	No	No	No
H12	NTC		CQ3	0.494244	1.78827	89.4136	0.152583			No	No	No	No	No	No
well	smple	indiv PCR eff	target	common threshold	mean PCR eff - no plateau - stat efficiency		standard error of the stat PCR eff - no plateau - stat efficiency	Cq (mean eff) - no plateau - stat efficiency	N0 (mean eff) - no plateau - stat efficiency	amplification	baseline error	plateau	noisy sample	PCR efficiency outlier - no plateau	used for W-o-L setting
A1	S74	1.87084	CQ1	0.37496	2.0326	101.63	0.2926	23.5755	2.04886e-08	Yes	No	Yes	No	No	Yes
A2	S74		CQ2	0.37496	2.0326	101.63	0.2926			No	No	No	No	No	No
A3	S74	1.70119	CQ3	0.37496	2.0326	101.63	0.2926	29.9818	2.17792e-10	Yes	No	Yes	No	No	No
A4	S10	2.04717	CQ1	0.37496	1.84388	92.1942	0.166605	20.6127	1.24879e-06	Yes	No	Yes	No	No	Yes
A5	S10	2.10145	CQ2	0.37496	1.84388	92.1942	0.166605	21.5355	7.10038e-07	Yes	No	Yes	No	No	Yes
A6	S10	1.85713	CQ3	0.37496	1.84388	92.1942	0.166605	26.3768	3.67088e-08	Yes	No	Yes	No	No	Yes
A7	S85	2.51598	CQ1	0.37496	2.0326	101.63	0.2926	21.2966	1.03166e-07	Yes	No	Yes	No	No	Yes
A8	S85		CQ2	0.37496	2.0326	101.63	0.2926			Yes	Yes	No	No	No	No
A9	S85	2.46736	CQ3	0.37496	2.0326	101.63	0.2926	26.9274	1.90095e-09	Yes	No	Yes	No	No	Yes
A10	S14	1.91451	CQ1	0.37496	1.84388	92.1942	0.166605	19.8228	2.0249e-06	Yes	No	Yes	No	No	Yes
A11	S14	1.7357	CQ2	0.37496	1.84388	92.1942	0.166605	20.199	1.60855e-06	Yes	No	Yes	No	No	Yes
A12	S14	1.68081	CQ3	0.37496	1.84388	92.1942	0.166605	25.6579	5.69925e-08	Yes	No	Yes	No	No	Yes
B1	S15		CQ1	0.37496	2.0326	101.63	0.2926			No	No	No	No	No	No
B2	S15		CQ2	0.37496	2.0326	101.63	0.2926			No	No	No	No	No	No
B3	S15	1.63727	CQ3	0.37496	2.0326	101.63	0.2926	29.8254	2.43343e-10	Yes	No	Yes	No	No	No
B4	S96	1.84709	CQ1	0.37496	1.84388	92.1942	0.166605	20.6823	1.19671e-06	Yes	No	Yes	No	No	Yes
B5	S96	1.73264	CQ2	0.37496	1.84388	92.1942	0.166605	21.3209	8.09635e-07	Yes	No	Yes	No	No	Yes
B6	S96	1.66669	CQ3	0.37496	1.84388	92.1942	0.166605	26.3174	3.8067e-08	Yes	No	Yes	No	No	Yes
B7	S99	2.02864	CQ1	0.37496	2.0326	101.63	0.2926	21.3275	1.00931e-07	Yes	No	Yes	No	No	No
B8	S99	2.11251	CQ2	0.37496	2.0326	101.63	0.2926	22.4678	4.49518e-08	Yes	No	Yes	No	No	No
B9	S99	2.17616	CQ3	0.37496	2.0326	101.63	0.2926	26.5489	2.4864e-09	Yes	No	Yes	No	No	Yes
B10	S16	1.94394	CQ1	0.37496	1.84388	92.1942	0.166605	19.7901	2.06573e-06	Yes	No	Yes	No	No	Yes
B11	S16	1.86764	CQ2	0.37496	1.84388	92.1942	0.166605	20.2369	1.57161e-06	Yes	No	Yes	No	No	Yes
B12	S16	1.76144	CQ3	0.37496	1.84388	92.1942	0.166605	26.4023	3.61415e-08	Yes	No	Yes	No	No	Yes
C1	S17		CQ1	0.37496	2.0326	101.63	0.2926			Yes	Yes	No	No	No	No
C2	S17	1.5283	CQ2	0.37496	2.0326	101.63	0.2926	28.345	6.95461e-10	Yes	No	Yes	No	No	No
C3	S17	1.77274	CQ3	0.37496	2.0326	101.63	0.2926	27.5025	1.26412e-09	Yes	No	Yes	No	No	Yes
C4	S102	1.53573	CQ1	0.37496	1.84388	92.1942	0.166605	20.2295	1.57876e-06	Yes	No	Yes	No	No	No
C5	S102	1.6709	CQ2	0.37496	1.84388	92.1942	0.166605	20.7027	1.18191e-06	Yes	No	Yes	No	No	Yes
C6	S102	1.75827	CQ3	0.37496	1.84388	92.1942	0.166605	26.1372	4.25046e-08	Yes	No	Yes	No	No	Yes
C7	S23	2.23106	CQ1	0.37496	2.0326	101.63	0.2926	19.9792	2.62635e-07	Yes	No	Yes	No	No	Yes
C8	S23	1.99104	CQ2	0.37496	2.0326	101.63	0.2926	21.8046	7.19523e-08	Yes	No	Yes	No	No	Yes
C9	S23	1.99372	CQ3	0.37496	2.0326	101.63	0.2926	26.1668	3.26044e-09	Yes	No	Yes	No	No	No
C10	S57	2.06065	CQ1	0.37496	1.84388	92.1942	0.166605	20.166	1.64131e-06	Yes	No	Yes	No	No	Yes
C11	S57	1.88662	CQ2	0.37496	1.84388	92.1942	0.166605	21.629	6.70542e-07	Yes	No	Yes	No	No	Yes
C12	S57	1.92231	CQ3	0.37496	1.84388	92.1942	0.166605	27.6402	1.69454e-08	Yes	No	Yes	No	No	Yes
D1	NS14	1.98139	CQ1	0.37496	2.0326	101.63	0.2926	20.3616	2.00242e-07	Yes	No	Yes	No	No	Yes
D2	NS14	1.83602	CQ2	0.37496	2.0326	101.63	0.2926	21.621	8.19622e-08	Yes	No	Yes	No	No	Yes
D3	NS14	1.61291	CQ3	0.37496	2.0326	101.63	0.2926	26.7174	2.20622e-09	Yes	No	Yes	No	No	Yes
D4	NS51	1.99449	CQ1	0.37496	1.84388	92.1942	0.166605	20.6392	1.22868e-06	Yes	No	Yes	No	No	Yes
D5	NS51	1.92115	CQ2	0.37496	1.84388	92.1942	0.166605	21.3112	8.14496e-07	Yes	No	Yes	No	No	Yes
D6	NS51	1.75652	CQ3	0.37496	1.84388	92.1942	0.166605	26.5337	3.33498e-08	Yes	No	Yes	No	No	Yes
D7	NS52	2.31295	CQ1	0.37496	2.0326	101.63	0.2926	19.9246	2.73014e-07	Yes	No	Yes	No	No	Yes
D8	NS52	2.04804	CQ2	0.37496	2.0326	101.63	0.2926	21.153	1.14224e-07	Yes	No	Yes	No	No	Yes
D9	NS52	2.11768	CQ3	0.37496	2.0326	101.63	0.2926	26.5593	2.46808e-09	Yes	No	Yes	No	No	Yes
D10	S2	1.95669	CQ1	0.37496	1.84388	92.1942	0.166605	19.7324	2.14005e-06	Yes	No	Yes	No	No	Yes
D11	S2	1.875	CQ2	0.37496	1.84388	92.1942	0.166605	21.3685	7.86397e-07	Yes	No	Yes	No	No	Yes
D12	S2	1.81393	CQ3	0.37496	1.84388	92.1942	0.166605	26.8056	2.82374e-08	Yes	No	Yes	No	No	Yes
E1	S74	2.00502	CQ1	0.37496	2.0326	101.63	0.2926	19.3915	3.9847e-07	Yes	No	Yes	No	No	Yes
E2	S74	1.85154	CQ2	0.37496	2.0326	101.63	0.2926	20.6043	1.68572e-07	Yes	No	Yes	No	No	Yes
E3	S74	1.49016	CQ3	0.37496	2.0326	101.63	0.2926	25.5647	4.99753e-09	Yes	No	Yes	No	No	Yes
E4	S33	1.83382	CQ1	0.37496	1.84388	92.1942	0.166605	21.2518	8.44631e-07	Yes	No	Yes	No	No	Yes
E5	S33	1.86898	CQ2	0.37496	1.84388	92.1942	0.166605	21.6867	6.4727e-07	Yes	No	Yes	No	No	Yes
E6	S33	1.62705	CQ3	0.37496	1.84388	92.1942	0.166605	24.7236	1.00945e-07	Yes	No	Yes	No	No	Yes
E7	S57	2.17277	CQ1	0.37496	2.0326	101.63	0.2926	19.8218	2.93654e-07	Yes	No	Yes	No	No	Yes
E8	S57	2.26529	CQ2	0.37496	2.0326	101.63	0.2926	22.0536	6.03032e-08	Yes	No	Yes	No	No	Yes
E9	S57	2.27709	CQ3	0.37496	2.0326	101.63	0.2926	26.4862	2.59939e-09	Yes	No	Yes	No	No	Yes
E10	NS51		CQ1	0.37496	1.84388	92.1942	0.166605			Yes	Yes	No	No	No	No
E11	NS51	2.14449	CQ2	0.37496	1.84388	92.1942	0.166605	18.0749	5.9003e-06	Yes	No	Yes	No	No	Yes
E12	NS51	1.96601	CQ3	0.37496	1.84388	92.1942	0.166605	19.4753	2.50454e-06	Yes	No	Yes	No	No	Yes
F1	NS52		CQ1	0.37496	2.0326	101.63	0.2926			No	No	No	No	No	No
F2	NS52	2.16909	CQ2	0.37496	2.0326	101.63	0.2926	20.607	1.68258e-07	Yes	No	Yes	No	No	Yes
F3	NS52	1.80593	CQ3	0.37496	2.0326	101.63	0.2926	27.6663	1.12548e-09	Yes	No	Yes	No	No	Yes
F4	NS56	1.50259	CQ1	0.37496	1.84388	92.1942	0.166605	23.7449	1.83721e-07	Yes	No	Yes	No	No	Yes
F5	NS56		CQ2	0.37496	1.84388	92.1942	0.166605			No	No	No	No	No	No
F6	NS56	1.80038	CQ3	0.37496	1.84388	92.1942	0.166605	27.0479	2.43466e-08	Yes	No	Yes	No	No	Yes
F10	NS66		CQ1	0.37496	1.84388	92.1942	0.166605			Yes	Yes	No	No	No	No
F11	NS66	2.18375	CQ2	0.37496	1.84388	92.1942	0.166605	18.2099	5.43236e-06	Yes	No	Yes	No	No	Yes
F12	NS66	2.00401	CQ3	0.37496	1.84388	92.1942	0.166605	19.815	2.03458e-06	Yes	No	Yes	No	No	Yes
H11	NTC		CQ2	0.37496	1.84388	92.1942	0.166605			No	No	No	No	No	No
H12	NTC		CQ3	0.37496	1.84388	92.1942	0.166605			No	No	No	No	No	No
well	smple	indiv PCR eff	target	common threshold	mean PCR eff - no plateau - stat efficiency		standard error of the stat PCR eff - no plateau - stat efficiency	Cq (mean eff) - no plateau - stat efficiency	N0 (mean eff) - no plateau - stat efficiency	amplification	baseline error	plateau	noisy sample	PCR efficiency outlier - no plateau	used for W-o-L setting
A4	NS58	1.8944	CQ1	0.4395	1.98936	99.4681	0.180379	21.7125	1.43592e-07	Yes	No	Yes	No	No	Yes
A5	NS58	1.86928	CQ2	0.4395	1.98936	99.4681	0.180379	21.8003	1.35175e-07	Yes	No	Yes	No	No	No
A6	NS58	2.09814	CQ3	0.4395	1.98936	99.4681	0.180379	25.7991	8.63808e-09	Yes	No	Yes	No	No	Yes
A7	NS62	2.04778	CQ1	0.4395	1.98936	99.4681	0.180379	21.1338	2.13802e-07	Yes	No	Yes	No	No	Yes
A8	NS62	1.83274	CQ2	0.4395	1.98936	99.4681	0.180379	21.2629	1.95625e-07	Yes	No	Yes	No	No	Yes
A9	NS62	1.90279	CQ3	0.4395	1.98936	99.4681	0.180379	28.0229	1.8712e-09	Yes	No	Yes	No	No	Yes
A10	NS63	2.12461	CQ1	0.4395	1.98936	99.4681	0.180379	20.9506	2.42501e-07	Yes	No	Yes	No	No	Yes
A11	NS63	1.89795	CQ2	0.4395	1.98936	99.4681	0.180379	21.1555	2.10623e-07	Yes	No	Yes	No	No	Yes
A12	NS63	1.72505	CQ3	0.4395	1.98936	99.4681	0.180379	27.9908	1.91299e-09	Yes	No	Yes	No	No	Yes
B1	NS67	1.82801	CQ1	0.4395	1.98936	99.4681	0.180379	22.149	1.06355e-07	Yes	No	Yes	No	No	Yes
B2	NS67	1.87452	CQ2	0.4395	1.98936	99.4681	0.180379	21.6729	1.47556e-07	Yes	No	Yes	No	No	Yes
B3	NS67	1.85543	CQ3	0.4395	1.98936	99.4681	0.180379	28.3243	1.52094e-09	Yes	No	Yes	No	No	Yes
B4	NS69	2.1899	CQ1	0.4395	1.98936	99.4681	0.180379	20.9767	2.38199e-07	Yes	No	Yes	No	No	Yes
B5	NS69	2.04304	CQ2	0.4395	1.98936	99.4681	0.180379	20.8634	2.57492e-07	Yes	No	Yes	No	No	Yes
B6	NS69	2.00451	CQ3	0.4395	1.98936	99.4681	0.180379	26.374	5.81686e-09	Yes	No	Yes	No	No	Yes
B10	NS72		CQ1	0.4395	1.98936	99.4681	0.180379			Yes	Yes	No	No	No	No
B11	NS72	1.86568	CQ2	0.4395	1.98936	99.4681	0.180379	21.4664	1.70074e-07	Yes	No	Yes	No	No	No
B12	NS72	1.77874	CQ3	0.4395	1.98936	99.4681	0.180379	28.1258	1.74336e-09	Yes	No	Yes	No	No	No
C7	NS75	2.23602	CQ1	0.4395	1.98936	99.4681	0.180379	21.4992	1.66281e-07	Yes	No	Yes	No	No	Yes
C8	NS75	2.02774	CQ2	0.4395	1.98936	99.4681	0.180379	21.895	1.26656e-07	Yes	No	Yes	No	No	Yes
C9	NS75	1.96454	CQ3	0.4395	1.98936	99.4681	0.180379	25.7078	9.19764e-09	Yes	No	Yes	No	No	Yes
C10	NS76	1.81603	CQ1	0.4395	1.98936	99.4681	0.180379	20.4978	3.31117e-07	Yes	No	Yes	Yes	No	No
C11	NS76	2.1684	CQ2	0.4395	1.98936	99.4681	0.180379	21.1916	2.05469e-07	Yes	No	Yes	No	No	Yes
C12	NS76	1.96042	CQ3	0.4395	1.98936	99.4681	0.180379	27.1349	3.44666e-09	Yes	No	Yes	No	No	Yes
D1	NS77	1.97836	CQ1	0.4395	1.98936	99.4681	0.180379	21.4345	1.73852e-07	Yes	No	Yes	No	No	Yes
D2	NS77	1.9815	CQ2	0.4395	1.98936	99.4681	0.180379	20.9878	2.36377e-07	Yes	No	Yes	No	No	Yes
D3	NS77	2.14182	CQ3	0.4395	1.98936	99.4681	0.180379	26.9621	3.88156e-09	Yes	No	Yes	No	No	Yes
D4	NS78	2.56702	CQ1	0.4395	1.98936	99.4681	0.180379	20.5358	3.22583e-07	Yes	No	Yes	No	No	Yes
D5	NS78	2.01985	CQ2	0.4395	1.98936	99.4681	0.180379	20.4865	3.33699e-07	Yes	No	Yes	No	No	Yes
D6	NS78	1.68915	CQ3	0.4395	1.98936	99.4681	0.180379	22.0425	1.14433e-07	Yes	No	Yes	No	No	Yes
D7	NS79	1.84462	CQ1	0.4395	1.98936	99.4681	0.180379	20.1227	4.28582e-07	Yes	No	Yes	No	No	Yes
D8	NS79	2.16714	CQ2	0.4395	1.98936	99.4681	0.180379	21.2513	1.97203e-07	Yes	No	Yes	No	No	Yes
D9	NS79		CQ3	0.4395	1.98936	99.4681	0.180379			Yes	Yes	No	No	No	No
D10	NS81	2.13541	CQ1	0.4395	1.98936	99.4681	0.180379	21.0053	2.33556e-07	Yes	No	Yes	No	No	Yes
D11	NS81	2.28866	CQ2	0.4395	1.98936	99.4681	0.180379	21.3669	1.82131e-07	Yes	No	Yes	No	No	Yes
D12	NS81		CQ3	0.4395	1.98936	99.4681	0.180379			Yes	Yes	No	No	No	No
E1	NS83	2.04479	CQ1	0.4395	1.98936	99.4681	0.180379	22.4921	8.39944e-08	Yes	No	Yes	No	No	Yes
E2	NS83	1.79291	CQ2	0.4395	1.98936	99.4681	0.180379	22.2492	9.92664e-08	Yes	No	Yes	No	No	Yes
E3	NS83	1.91441	CQ3	0.4395	1.98936	99.4681	0.180379	27.6835	2.36332e-09	Yes	No	Yes	No	No	Yes
E7	NS84	2.11457	CQ1	0.4395	1.98936	99.4681	0.180379	21.0264	2.30182e-07	Yes	No	Yes	No	No	Yes
E8	NS84	1.98448	CQ2	0.4395	1.98936	99.4681	0.180379	20.6346	3.01387e-07	Yes	No	Yes	No	No	Yes
E9	NS84	1.99215	CQ3	0.4395	1.98936	99.4681	0.180379	26.1616	6.73162e-09	Yes	No	Yes	No	No	Yes
E10	NS85	1.81409	CQ1	0.4395	1.98936	99.4681	0.180379	20.3091	3.77e-07	Yes	No	Yes	Yes	No	No
E11	NS85	2.16192	CQ2	0.4395	1.98936	99.4681	0.180379	20.6584	2.96493e-07	Yes	No	Yes	No	No	Yes
E12	NS85	2.09736	CQ3	0.4395	1.98936	99.4681	0.180379	27.1683	3.36835e-09	Yes	No	Yes	No	No	Yes
F1	NS86	1.71337	CQ1	0.4395	1.98936	99.4681	0.180379	23.405	4.48297e-08	Yes	No	Yes	No	No	Yes
F2	NS86	1.93066	CQ2	0.4395	1.98936	99.4681	0.180379	21.4672	1.69981e-07	Yes	No	Yes	No	No	Yes
F3	NS86	1.84862	CQ3	0.4395	1.98936	99.4681	0.180379	27.3252	3.02372e-09	Yes	No	Yes	No	No	Yes
F4	NS87	2.06624	CQ1	0.4395	1.98936	99.4681	0.180379	20.936	2.44951e-07	Yes	No	Yes	No	No	Yes
F5	NS87	2.00536	CQ2	0.4395	1.98936	99.4681	0.180379	21.0828	2.21424e-07	Yes	No	Yes	No	No	Yes
F6	NS87	1.8114	CQ3	0.4395	1.98936	99.4681	0.180379	27.2938	3.0898e-09	Yes	No	Yes	No	No	Yes
F7	NS88	2.01445	CQ1	0.4395	1.98936	99.4681	0.180379	21.9956	1.18189e-07	Yes	No	Yes	No	No	Yes
F8	NS88	2.08574	CQ2	0.4395	1.98936	99.4681	0.180379	22.0766	1.11779e-07	Yes	No	Yes	No	No	Yes
F9	NS88	2.18823	CQ3	0.4395	1.98936	99.4681	0.180379	26.6071	4.95524e-09	Yes	No	Yes	No	No	Yes
F10	NS89	2.41893	CQ1	0.4395	1.98936	99.4681	0.180379	20.6349	3.01319e-07	Yes	No	Yes	No	No	Yes
F11	NS89	2.06303	CQ2	0.4395	1.98936	99.4681	0.180379	21.0747	2.22666e-07	Yes	No	Yes	No	No	No
F12	NS89	1.70268	CQ3	0.4395	1.98936	99.4681	0.180379	28.8105	1.08856e-09	Yes	No	Yes	No	No	No
G1	NS90	1.93211	CQ1	0.4395	1.98936	99.4681	0.180379	23.1221	5.446e-08	Yes	No	Yes	No	No	Yes
G2	NS90	2.03953	CQ2	0.4395	1.98936	99.4681	0.180379	23.463	4.30767e-08	Yes	No	Yes	No	No	Yes
G3	NS90	2.08652	CQ3	0.4395	1.98936	99.4681	0.180379	26.7883	4.37443e-09	Yes	No	Yes	No	No	Yes
G4	NS91		CQ1	0.4395	1.98936	99.4681	0.180379			Yes	Yes	No	No	No	No
G5	NS91	2.06353	CQ2	0.4395	1.98936	99.4681	0.180379	20.7166	2.84846e-07	Yes	No	Yes	No	No	Yes
G6	NS91	1.53983	CQ3	0.4395	1.98936	99.4681	0.180379	30.9135	2.56261e-10	Yes	No	Yes	No	No	Yes
G10	NS95	2.31685	CQ1	0.4395	1.98936	99.4681	0.180379	20.6221	3.03975e-07	Yes	No	Yes	No	No	Yes
G11	NS95	2.14643	CQ2	0.4395	1.98936	99.4681	0.180379	21.2771	1.93724e-07	Yes	No	Yes	No	No	Yes
G12	NS95	1.88669	CQ3	0.4395	1.98936	99.4681	0.180379	27.8353	2.12899e-09	Yes	No	Yes	No	No	No
H1	NS92	1.84336	CQ1	0.4395	1.98936	99.4681	0.180379	22.8612	6.51612e-08	Yes	No	Yes	No	No	Yes
H2	NS92	2.04494	CQ2	0.4395	1.98936	99.4681	0.180379	21.0738	2.22811e-07	Yes	No	Yes	No	No	Yes
H3	NS92	1.96448	CQ3	0.4395	1.98936	99.4681	0.180379	26.9271	3.97604e-09	Yes	No	Yes	No	No	Yes
H4	NS93	2.10371	CQ1	0.4395	1.98936	99.4681	0.180379	21.3561	1.83479e-07	Yes	No	Yes	No	No	Yes
H5	NS93		CQ2	0.4395	1.98936	99.4681	0.180379			Yes	Yes	No	No	No	No
H6	NS93	1.88683	CQ3	0.4395	1.98936	99.4681	0.180379	27.0818	3.57478e-09	Yes	No	Yes	No	No	Yes
H7	NS94	2.37708	CQ1	0.4395	1.98936	99.4681	0.180379	20.9982	2.34699e-07	Yes	No	Yes	No	No	Yes
H8	NS94	2.06591	CQ2	0.4395	1.98936	99.4681	0.180379	20.7731	2.74005e-07	Yes	No	Yes	No	No	Yes
H9	NS94	1.94848	CQ3	0.4395	1.98936	99.4681	0.180379	27.536	2.61554e-09	Yes	No	Yes	No	No	No
H10	NS100		CQ1	0.4395	1.98936	99.4681	0.180379			Yes	Yes	No	No	No	No
H11	NS100		CQ2	0.4395	1.98936	99.4681	0.180379			Yes	Yes	No	No	No	No
H12	NS100		CQ3	0.4395	1.98936	99.4681	0.180379			No	No	No	No	No	No
well	smple	indiv PCR eff	target	common threshold	mean PCR eff - no plateau - stat efficiency		standard error of the stat PCR eff - no plateau - stat efficiency	Cq (mean eff) - no plateau - stat efficiency	N0 (mean eff) - no plateau - stat efficiency	amplification	baseline error	plateau	noisy sample	PCR efficiency outlier - no plateau	used for W-o-L setting
A4	NS99		CQ1	0.514249	2.12618	106.309	0.261794			Yes	Yes	No	No	No	No
A5	NS99		CQ2	0.514249	1.99966	99.9829	0.137294			Yes	Yes	No	No	No	No
A6	NS99	1.80146	CQ3	0.514249	1.95006	97.5032	0.16431	27.0254	7.45553e-09	Yes	No	Yes	No	No	Yes
A7	NS101		CQ1	0.514249	2.12618	106.309	0.261794			Yes	Yes	No	No	No	No
A8	NS101	1.87005	CQ2	0.514249	1.99966	99.9829	0.137294	21.571	1.65672e-07	Yes	No	Yes	No	No	Yes
A9	NS101	2.05896	CQ3	0.514249	1.95006	97.5032	0.16431	26.7793	8.78761e-09	Yes	No	Yes	No	No	Yes
B1	NS102	2.42337	CQ1	0.514249	2.12618	106.309	0.261794	21.7852	3.75264e-08	Yes	No	Yes	No	No	Yes
B2	NS102	2.00496	CQ2	0.514249	1.99966	99.9829	0.137294	21.9298	1.29206e-07	Yes	No	Yes	No	No	No
B3	NS102	1.81378	CQ3	0.514249	1.95006	97.5032	0.16431	27.7585	4.56945e-09	Yes	No	Yes	No	No	No
B4	NS103	2.38528	CQ1	0.514249	2.12618	106.309	0.261794	21.2996	5.41297e-08	Yes	No	Yes	No	No	Yes
B5	NS103	2.08625	CQ2	0.514249	1.99966	99.9829	0.137294	20.9902	2.47773e-07	Yes	No	Yes	No	No	Yes
B6	NS103	2.10887	CQ3	0.514249	1.95006	97.5032	0.16431	27.2805	6.28761e-09	Yes	No	Yes	No	No	Yes
B7	NS104	1.77764	CQ1	0.514249	2.12618	106.309	0.261794	23.1213	1.36971e-08	Yes	No	Yes	No	No	No
B8	NS104	1.8149	CQ2	0.514249	1.99966	99.9829	0.137294	22.6254	7.97856e-08	Yes	No	Yes	No	No	No
B9	NS104	1.87615	CQ3	0.514249	1.95006	97.5032	0.16431	27.6143	5.03126e-09	Yes	No	Yes	No	No	Yes
C1	NS105	1.79978	CQ1	0.514249	2.12618	106.309	0.261794	21.8503	3.57276e-08	Yes	No	Yes	No	No	No
C2	NS105		CQ2	0.514249	1.99966	99.9829	0.137294			Yes	Yes	No	No	No	No
C3	NS105	1.94918	CQ3	0.514249	1.95006	97.5032	0.16431	26.701	9.25924e-09	Yes	No	Yes	No	No	No
C4	NS97	2.25768	CQ1	0.514249	2.12618	106.309	0.261794	21.6732	4.08351e-08	Yes	No	Yes	No	No	Yes
C5	NS97		CQ2	0.514249	1.99966	99.9829	0.137294			Yes	Yes	No	No	No	No
C6	NS97	2.23294	CQ3	0.514249	1.95006	97.5032	0.16431	27.1753	6.7455e-09	Yes	No	Yes	No	No	No
C7	NS106	2.09781	CQ1	0.514249	2.12618	106.309	0.261794	25.3779	2.49672e-09	Yes	No	Yes	No	No	Yes
C8	NS106	1.84745	CQ2	0.514249	1.99966	99.9829	0.137294	25.1926	1.34683e-08	Yes	No	Yes	No	No	Yes
C9	NS106		CQ3	0.514249	1.95006	97.5032	0.16431			Yes	Yes	No	No	No	No
C10	NS107	1.95961	CQ1	0.514249	2.12618	106.309	0.261794	20.4888	9.97818e-08	Yes	No	Yes	No	No	Yes
C11	NS107	1.91661	CQ2	0.514249	1.99966	99.9829	0.137294	20.0743	4.67401e-07	Yes	No	Yes	No	No	Yes
C12	NS107	1.81529	CQ3	0.514249	1.95006	97.5032	0.16431	23.796	6.4443e-08	Yes	No	Yes	No	No	No
D1	NS108	2.65034	CQ1	0.514249	2.12618	106.309	0.261794	22.43	2.30727e-08	Yes	No	Yes	No	No	No
D2	NS108	2.26318	CQ2	0.514249	1.99966	99.9829	0.137294	21.4662	1.78151e-07	Yes	No	Yes	No	No	Yes
D3	NS108	1.78524	CQ3	0.514249	1.95006	97.5032	0.16431	24.7191	3.47893e-08	Yes	No	Yes	No	No	Yes
D7	NS109	2.06616	CQ1	0.514249	2.12618	106.309	0.261794	21.68	4.06271e-08	Yes	No	Yes	No	No	Yes
D8	NS109	1.92561	CQ2	0.514249	1.99966	99.9829	0.137294	21.8121	1.40187e-07	Yes	No	Yes	No	No	No
D9	NS109	1.95861	CQ3	0.514249	1.95006	97.5032	0.16431	27.5582	5.22339e-09	Yes	No	Yes	No	No	Yes
E1	NS110	2.18317	CQ1	0.514249	2.12618	106.309	0.261794	21.0093	6.7381e-08	Yes	No	Yes	No	No	Yes
E2	NS110		CQ2	0.514249	1.99966	99.9829	0.137294			No	No	No	No	No	No
E3	NS110	2.14035	CQ3	0.514249	1.95006	97.5032	0.16431	28.3656	3.04627e-09	Yes	No	Yes	No	No	Yes
E10	NS111	2.19185	CQ1	0.514249	2.12618	106.309	0.261794	21.6211	4.24709e-08	Yes	No	Yes	No	No	Yes
E11	NS111	2.02708	CQ2	0.514249	1.99966	99.9829	0.137294	21.1723	2.18395e-07	Yes	No	Yes	No	No	Yes
E12	NS111	1.91038	CQ3	0.514249	1.95006	97.5032	0.16431	23.1986	9.60365e-08	Yes	No	Yes	No	No	No
F4	NS112	2.39027	CQ1	0.514249	2.12618	106.309	0.261794	23.0023	1.49841e-08	Yes	No	Yes	No	No	Yes
F5	NS112	2.17284	CQ2	0.514249	1.99966	99.9829	0.137294	22.4888	8.77063e-08	Yes	No	Yes	No	No	Yes
F6	NS112	1.97396	CQ3	0.514249	1.95006	97.5032	0.16431	22.5733	1.45821e-07	Yes	No	Yes	No	No	Yes
F7	NS113		CQ1	0.514249	2.12618	106.309	0.261794			No	No	No	No	No	No
F8	NS113	2.31754	CQ2	0.514249	1.99966	99.9829	0.137294	21.3597	1.91799e-07	Yes	No	Yes	No	No	Yes
F9	NS113	2.2715	CQ3	0.514249	1.95006	97.5032	0.16431	26.919	8.00507e-09	Yes	No	Yes	No	No	Yes
F10	NS114	2.25853	CQ1	0.514249	2.12618	106.309	0.261794	20.9347	7.12789e-08	Yes	No	Yes	No	No	No
F11	NS114	2.00069	CQ2	0.514249	1.99966	99.9829	0.137294	20.2113	4.25073e-07	Yes	No	Yes	No	No	Yes
F12	NS114		CQ3	0.514249	1.95006	97.5032	0.16431			Yes	Yes	No	No	No	No
G1	S54	2.02837	CQ1	0.514249	2.12618	106.309	0.261794	21.4796	4.72567e-08	Yes	No	Yes	No	No	Yes
G2	S54		CQ2	0.514249	1.99966	99.9829	0.137294			No	No	No	No	No	No
G3	S54	1.81787	CQ3	0.514249	1.95006	97.5032	0.16431	28.5043	2.77678e-09	Yes	No	Yes	No	No	Yes
G4	S55	1.03828	CQ1	0.514249	2.12618	106.309	0.261794	20.1923	1.24792e-07	Yes	No	No	Yes	No	No
G5	S55	2.09837	CQ2	0.514249	1.99966	99.9829	0.137294	21.7467	1.46679e-07	Yes	No	Yes	No	No	Yes
G6	S55	2.1078	CQ3	0.514249	1.95006	97.5032	0.16431	24.2627	4.71863e-08	Yes	No	Yes	No	No	Yes
G7	S56	1.59427	CQ1	0.514249	2.12618	106.309	0.261794	27.6348	4.54996e-10	Yes	No	Yes	No	No	No
G8	S56	2.08548	CQ2	0.514249	1.99966	99.9829	0.137294	21.2551	2.06225e-07	Yes	No	Yes	No	No	Yes
G9	S56	1.93201	CQ3	0.514249	1.95006	97.5032	0.16431	27.4145	5.74973e-09	Yes	No	Yes	No	No	Yes
G10	S58		CQ1	0.514249	2.12618	106.309	0.261794			Yes	Yes	No	No	No	No
G11	S58	2.08076	CQ2	0.514249	1.99966	99.9829	0.137294	20.9808	2.4939e-07	Yes	No	Yes	No	No	No
G12	S58	2.01681	CQ3	0.514249	1.95006	97.5032	0.16431	22.9257	1.15243e-07	Yes	No	Yes	No	No	Yes
H4	S60	1.9754	CQ1	0.514249	2.12618	106.309	0.261794	23.6324	9.31555e-09	Yes	No	Yes	No	No	Yes
H5	S60	2.0151	CQ2	0.514249	1.99966	99.9829	0.137294	23.2836	5.05656e-08	Yes	No	Yes	No	No	Yes
H6	S60	1.95169	CQ3	0.514249	1.95006	97.5032	0.16431	27.5592	5.21985e-09	Yes	No	Yes	No	No	Yes
H10	NTC		CQ1	0.514249	2.12618	106.309	0.261794	20.2759	1.17164e-07	No	No	No	No	No	No
H11	NTC		CQ2	0.514249	1.99966	99.9829	0.137294	20.9269	2.58884e-07	No	No	No	No	No	No
H12	NTC		CQ3	0.514249	1.95006	97.5032	0.16431	24.015	5.56732e-08	No	No	No	No	No	No
well	smple	indiv PCR eff	target	common threshold	mean PCR eff - no plateau - stat efficiency		standard error of the stat PCR eff - no plateau - stat efficiency	Cq (mean eff) - no plateau - stat efficiency	N0 (mean eff) - no plateau - stat efficiency	amplification	baseline error	plateau	noisy sample	PCR efficiency outlier - no plateau	used for W-o-L setting
A4	NS8		CQ1	0.41752	1.95859	97.9296	0.111904			Yes	Yes	No	No	No	No
A5	NS8	2.04259	CQ2	0.41752	1.95966	97.9831	0.250612	20.8282	3.4283e-07	Yes	No	Yes	No	No	Yes
A6	NS8	1.75666	CQ3	0.41752	1.78664	89.3319	0.140257	26.703	7.77205e-08	Yes	No	Yes	No	No	No
A7	S60	1.99306	CQ1	0.41752	1.95859	97.9296	0.111904	20.6331	3.95334e-07	Yes	No	Yes	No	No	No
A8	S60		CQ2	0.41752	1.95966	97.9831	0.250612			Yes	Yes	No	No	No	No
A9	S60	1.88722	CQ3	0.41752	1.78664	89.3319	0.140257	25.9117	1.23019e-07	Yes	No	Yes	No	No	Yes
A10	S81	2.07555	CQ1	0.41752	1.95859	97.9296	0.111904	21.6148	2.04344e-07	Yes	No	Yes	No	No	Yes
A11	S81	2.09097	CQ2	0.41752	1.95966	97.9831	0.250612	22.2969	1.27629e-07	Yes	No	Yes	No	No	Yes
A12	S81	2.09323	CQ3	0.41752	1.78664	89.3319	0.140257	26.9081	6.90009e-08	Yes	No	Yes	No	No	Yes
B1	S85		CQ1	0.41752	1.95859	97.9296	0.111904			Yes	Yes	No	No	No	No
B2	S85	2.11468	CQ2	0.41752	1.95966	97.9831	0.250612	20.3059	4.87169e-07	Yes	No	Yes	No	No	Yes
B3	S85	1.96293	CQ3	0.41752	1.78664	89.3319	0.140257	25.7263	1.36992e-07	Yes	No	Yes	No	No	Yes
B7	NS36	1.8244	CQ1	0.41752	1.95859	97.9296	0.111904	19.4967	8.48669e-07	Yes	No	Yes	No	No	Yes
B8	NS36	1.85599	CQ2	0.41752	1.95966	97.9831	0.250612	19.1959	1.02797e-06	Yes	No	Yes	No	No	Yes
B9	NS36	1.81654	CQ3	0.41752	1.78664	89.3319	0.140257	21.5786	1.52086e-06	Yes	No	Yes	No	No	Yes
B10	S80	1.95473	CQ1	0.41752	1.95859	97.9296	0.111904	20.5715	4.12063e-07	Yes	No	Yes	No	No	Yes
B11	S80	2.07565	CQ2	0.41752	1.95966	97.9831	0.250612	20.7449	3.62589e-07	Yes	No	Yes	No	No	Yes
B12	S80		CQ3	0.41752	1.78664	89.3319	0.140257			Yes	Yes	No	No	No	No
C1	S16	2.08038	CQ1	0.41752	1.95859	97.9296	0.111904	20.6653	3.86862e-07	Yes	No	Yes	No	No	Yes
C2	S16	2.10027	CQ2	0.41752	1.95966	97.9831	0.250612	20.4722	4.35595e-07	Yes	No	Yes	No	No	Yes
C3	S16	1.91904	CQ3	0.41752	1.78664	89.3319	0.140257	23.748	4.31836e-07	Yes	No	Yes	No	No	Yes
C4	NS57	2.06454	CQ1	0.41752	1.95859	97.9296	0.111904	20.6509	3.90635e-07	Yes	No	Yes	No	No	Yes
C5	NS57		CQ2	0.41752	1.95966	97.9831	0.250612			Yes	Yes	No	No	No	No
C6	NS57	1.68668	CQ3	0.41752	1.78664	89.3319	0.140257	26.0177	1.15679e-07	Yes	No	Yes	No	No	Yes
C7	S10	2.06098	CQ1	0.41752	1.95859	97.9296	0.111904	20.0283	5.9366e-07	Yes	No	Yes	No	No	No
C8	S10	2.02972	CQ2	0.41752	1.95966	97.9831	0.250612	19.9866	6.03888e-07	Yes	No	Yes	No	No	Yes
C9	S10	1.854	CQ3	0.41752	1.78664	89.3319	0.140257	25.8923	1.24416e-07	Yes	No	Yes	No	No	Yes
C10	NS58		CQ1	0.41752	1.95859	97.9296	0.111904			Yes	Yes	No	No	No	No
C11	NS58		CQ2	0.41752	1.95966	97.9831	0.250612			Yes	Yes	No	No	No	No
C12	NS58	1.72713	CQ3	0.41752	1.78664	89.3319	0.140257	24.7766	2.37719e-07	Yes	No	Yes	No	No	Yes
D1	NS72		CQ1	0.41752	1.95859	97.9296	0.111904			Yes	Yes	No	No	No	No
D2	NS72		CQ2	0.41752	1.95966	97.9831	0.250612			Yes	Yes	No	No	No	No
D3	NS72		CQ3	0.41752	1.78664	89.3319	0.140257			Yes	Yes	No	No	No	No
D4	NS33	1.90217	CQ1	0.41752	1.95859	97.9296	0.111904	21.2748	2.56822e-07	Yes	No	Yes	No	No	Yes
D5	NS33	2.12665	CQ2	0.41752	1.95966	97.9831	0.250612	20.7226	3.68063e-07	Yes	No	Yes	No	No	Yes
D6	NS33	1.71484	CQ3	0.41752	1.78664	89.3319	0.140257	27.9583	3.75111e-08	Yes	No	Yes	No	No	Yes
D7	NS87	2.07945	CQ1	0.41752	1.95859	97.9296	0.111904	21.2095	2.68339e-07	Yes	No	Yes	No	No	Yes
D8	NS87	1.8713	CQ2	0.41752	1.95966	97.9831	0.250612	21.0612	2.93081e-07	Yes	No	Yes	No	No	Yes
D9	NS87	1.79032	CQ3	0.41752	1.78664	89.3319	0.140257	27.997	3.66778e-08	Yes	No	Yes	No	No	No
D10	S39	2.06336	CQ1	0.41752	1.95859	97.9296	0.111904	22.0221	1.55405e-07	Yes	No	Yes	No	No	Yes
D11	S39	2.4358	CQ2	0.41752	1.95966	97.9831	0.250612	21.5946	2.04703e-07	Yes	No	Yes	No	No	Yes
D12	S39	1.73023	CQ3	0.41752	1.78664	89.3319	0.140257	28.8887	2.18609e-08	Yes	No	Yes	No	No	Yes
E1	S34	1.95269	CQ1	0.41752	1.95859	97.9296	0.111904	21.6898	1.94294e-07	Yes	No	Yes	No	No	Yes
E2	S34	1.92631	CQ2	0.41752	1.95966	97.9831	0.250612	22.9961	7.97345e-08	Yes	No	Yes	No	No	Yes
E3	S34		CQ3	0.41752	1.78664	89.3319	0.140257			Yes	Yes	No	No	No	No
E4	NS56	1.84188	CQ1	0.41752	1.95859	97.9296	0.111904	21.1893	2.7202e-07	Yes	No	Yes	No	No	Yes
E5	NS56	2.69221	CQ2	0.41752	1.95966	97.9831	0.250612	21.0063	3.04113e-07	Yes	No	Yes	No	No	Yes
E6	NS56	1.71431	CQ3	0.41752	1.78664	89.3319	0.140257	25.2028	1.85624e-07	Yes	No	Yes	No	No	Yes
E7	S9	2.02661	CQ1	0.41752	1.95859	97.9296	0.111904	21.0052	3.07857e-07	Yes	No	Yes	No	No	Yes
E8	S9	1.93981	CQ2	0.41752	1.95966	97.9831	0.250612	21.2173	2.63869e-07	Yes	No	Yes	No	No	Yes
E9	S9	2.02268	CQ3	0.41752	1.78664	89.3319	0.140257	26.9601	6.6948e-08	Yes	No	Yes	No	No	Yes
E10	NS77	1.84055	CQ1	0.41752	1.95859	97.9296	0.111904	20.105	5.63812e-07	Yes	No	Yes	No	No	Yes
E11	NS77	1.7902	CQ2	0.41752	1.95966	97.9831	0.250612	20.1716	5.33224e-07	Yes	No	Yes	No	No	Yes
E12	NS77	1.63387	CQ3	0.41752	1.78664	89.3319	0.140257	27.7726	4.17787e-08	Yes	No	Yes	No	No	Yes
F1	NS21	1.75422	CQ1	0.41752	1.95859	97.9296	0.111904	20.8981	3.30827e-07	Yes	No	Yes	No	No	No
F2	NS21	1.7631	CQ2	0.41752	1.95966	97.9831	0.250612	20.4377	4.45824e-07	Yes	No	Yes	No	No	Yes
F3	NS21	1.59416	CQ3	0.41752	1.78664	89.3319	0.140257	24.6607	2.54255e-07	Yes	No	Yes	No	No	Yes
F7	S21	1.8671	CQ1	0.41752	1.95859	97.9296	0.111904	20.2852	4.995e-07	Yes	No	Yes	No	No	Yes
F8	S21	2.03845	CQ2	0.41752	1.95966	97.9831	0.250612	20.5039	4.26389e-07	Yes	No	Yes	No	No	Yes
F9	S21	1.87072	CQ3	0.41752	1.78664	89.3319	0.140257	22.7526	7.69481e-07	Yes	No	Yes	No	No	Yes
G1	S11	2.00025	CQ1	0.41752	1.95859	97.9296	0.111904	21.1009	2.8866e-07	Yes	No	Yes	No	No	Yes
G2	S11	1.89773	CQ2	0.41752	1.95966	97.9831	0.250612	20.6083	3.9747e-07	Yes	No	Yes	No	No	Yes
G3	S11	1.79493	CQ3	0.41752	1.78664	89.3319	0.140257	26.421	9.1541e-08	Yes	No	Yes	No	No	Yes
G7	S77	1.94427	CQ1	0.41752	1.95859	97.9296	0.111904	20.2416	5.14351e-07	Yes	No	Yes	No	No	Yes
G8	S77	1.50333	CQ2	0.41752	1.95966	97.9831	0.250612	19.4263	8.80399e-07	Yes	No	Yes	No	No	Yes
G9	S77	1.63939	CQ3	0.41752	1.78664	89.3319	0.140257	23.9596	3.81925e-07	Yes	No	Yes	No	No	Yes
G10	NS99	2.00802	CQ1	0.41752	1.95859	97.9296	0.111904	20.7467	3.6628e-07	Yes	No	Yes	No	No	Yes
G11	NS99	1.78914	CQ2	0.41752	1.95966	97.9831	0.250612	21.2023	2.66542e-07	Yes	No	Yes	No	No	Yes
G12	NS99	1.69852	CQ3	0.41752	1.78664	89.3319	0.140257	25.7404	1.35876e-07	Yes	No	Yes	No	No	Yes
H1	NS108		CQ1	0.41752	1.95859	97.9296	0.111904			No	No	No	No	No	No
H2	NS108	1.81135	CQ2	0.41752	1.95966	97.9831	0.250612	23.0281	7.80354e-08	Yes	No	Yes	No	No	Yes
H3	NS108	1.8036	CQ3	0.41752	1.78664	89.3319	0.140257	27.2459	5.67161e-08	Yes	No	Yes	No	No	Yes
H4	S26	1.85061	CQ1	0.41752	1.95859	97.9296	0.111904	20.0316	5.92351e-07	Yes	No	Yes	No	No	Yes
H5	S26	1.83522	CQ2	0.41752	1.95966	97.9831	0.250612	21.327	2.45083e-07	Yes	No	Yes	No	No	Yes
H6	S26		CQ3	0.41752	1.78664	89.3319	0.140257			Yes	Yes	No	No	No	No
H7	S77	2.11771	CQ1	0.41752	1.95859	97.9296	0.111904	20.2929	4.96923e-07	Yes	No	Yes	No	No	Yes
H8	S77	2.05068	CQ2	0.41752	1.95966	97.9831	0.250612	21.4485	2.25851e-07	Yes	No	Yes	No	No	Yes
H9	S77		CQ3	0.41752	1.78664	89.3319	0.140257			Yes	Yes	No	No	No	No
H10	NTC		CQ1	0.41752	1.95859	97.9296	0.111904	31.0668	3.55549e-10	No	No	No	No	No	No
H11	NTC		CQ2	0.41752	1.95966	97.9831	0.250612			No	No	No	No	No	No
H12	NTC		CQ3	0.41752	1.78664	89.3319	0.140257	31.8528	3.91378e-09	No	No	No	No	No	No

## Sheet: S3
well	Smple_ID	indiv PCR eff	target	common threshold	mean PCR eff - no plateau - stat efficiency	ePCR-PRSS23	standard error of the stat PCR eff - no plateau - stat efficiency	Cq (mean eff) - no plateau - stat efficiency	N0 (mean eff) - no plateau - stat efficiency	amplification	baseline error	plateau	noisy sample	PCR efficiency outlier - no plateau	used for W-o-L setting
A1	S2	1.87084	CQ1	0.37496	2.0326	101.63	0.2926	23.5755	2.04886e-08	Yes	No	Yes	No	No	Yes
A2	S2		CQ2	0.37496	2.0326	101.63	0.2926			No	No	No	No	No	No
A3	S2	1.70119	CQ3	0.37496	2.0326	101.63	0.2926	29.9818	2.17792e-10	Yes	No	Yes	No	No	No
A4	S1	2.04717	CQ1	0.37496	1.84388	92.1942	0.166605	20.6127	1.24879e-06	Yes	No	Yes	No	No	Yes
A5	S1	2.10145	CQ2	0.37496	1.84388	92.1942	0.166605	21.5355	7.10038e-07	Yes	No	Yes	No	No	Yes
A6	S1	1.85713	CQ3	0.37496	1.84388	92.1942	0.166605	26.3768	3.67088e-08	Yes	No	Yes	No	No	Yes
A7	S3	2.51598	CQ1	0.37496	2.0326	101.63	0.2926	21.2966	1.03166e-07	Yes	No	Yes	No	No	Yes
A8	S3		CQ2	0.37496	2.0326	101.63	0.2926			Yes	Yes	No	No	No	No
A9	S3	2.46736	CQ3	0.37496	2.0326	101.63	0.2926	26.9274	1.90095e-09	Yes	No	Yes	No	No	Yes
A10	S4	1.91451	CQ1	0.37496	1.84388	92.1942	0.166605	19.8228	2.0249e-06	Yes	No	Yes	No	No	Yes
A11	S4	1.7357	CQ2	0.37496	1.84388	92.1942	0.166605	20.199	1.60855e-06	Yes	No	Yes	No	No	Yes
A12	S4	1.68081	CQ3	0.37496	1.84388	92.1942	0.166605	25.6579	5.69925e-08	Yes	No	Yes	No	No	Yes
B1	S5		CQ1	0.37496	2.0326	101.63	0.2926			No	No	No	No	No	No
B2	S5		CQ2	0.37496	2.0326	101.63	0.2926			No	No	No	No	No	No
B3	S5	1.63727	CQ3	0.37496	2.0326	101.63	0.2926	29.8254	2.43343e-10	Yes	No	Yes	No	No	No
B4	S6	1.84709	CQ1	0.37496	1.84388	92.1942	0.166605	20.6823	1.19671e-06	Yes	No	Yes	No	No	Yes
B5	S6	1.73264	CQ2	0.37496	1.84388	92.1942	0.166605	21.3209	8.09635e-07	Yes	No	Yes	No	No	Yes
B6	S6	1.66669	CQ3	0.37496	1.84388	92.1942	0.166605	26.3174	3.8067e-08	Yes	No	Yes	No	No	Yes
B7	S7	2.02864	CQ1	0.37496	2.0326	101.63	0.2926	21.3275	1.00931e-07	Yes	No	Yes	No	No	No
B8	S7	2.11251	CQ2	0.37496	2.0326	101.63	0.2926	22.4678	4.49518e-08	Yes	No	Yes	No	No	No
B9	S7	2.17616	CQ3	0.37496	2.0326	101.63	0.2926	26.5489	2.4864e-09	Yes	No	Yes	No	No	Yes
B10	S8	1.94394	CQ1	0.37496	1.84388	92.1942	0.166605	19.7901	2.06573e-06	Yes	No	Yes	No	No	Yes
B11	S8	1.86764	CQ2	0.37496	1.84388	92.1942	0.166605	20.2369	1.57161e-06	Yes	No	Yes	No	No	Yes
B12	S8	1.76144	CQ3	0.37496	1.84388	92.1942	0.166605	26.4023	3.61415e-08	Yes	No	Yes	No	No	Yes
C1	S9		CQ1	0.37496	2.0326	101.63	0.2926			Yes	Yes	No	No	No	No
C2	S9	1.5283	CQ2	0.37496	2.0326	101.63	0.2926	28.345	6.95461e-10	Yes	No	Yes	No	No	No
C3	S9	1.77274	CQ3	0.37496	2.0326	101.63	0.2926	27.5025	1.26412e-09	Yes	No	Yes	No	No	Yes
C4	S10	1.53573	CQ1	0.37496	1.84388	92.1942	0.166605	20.2295	1.57876e-06	Yes	No	Yes	No	No	No
C5	S10	1.6709	CQ2	0.37496	1.84388	92.1942	0.166605	20.7027	1.18191e-06	Yes	No	Yes	No	No	Yes
C6	S10	1.75827	CQ3	0.37496	1.84388	92.1942	0.166605	26.1372	4.25046e-08	Yes	No	Yes	No	No	Yes
D1	S11	1.98139	CQ1	0.37496	2.0326	101.63	0.2926	20.3616	2.00242e-07	Yes	No	Yes	No	No	Yes
D2	S11	1.83602	CQ2	0.37496	2.0326	101.63	0.2926	21.621	8.19622e-08	Yes	No	Yes	No	No	Yes
D3	S11	1.61291	CQ3	0.37496	2.0326	101.63	0.2926	26.7174	2.20622e-09	Yes	No	Yes	No	No	Yes
D4	S12	1.99449	CQ1	0.37496	1.84388	92.1942	0.166605	20.6392	1.22868e-06	Yes	No	Yes	No	No	Yes
D5	S12	1.92115	CQ2	0.37496	1.84388	92.1942	0.166605	21.3112	8.14496e-07	Yes	No	Yes	No	No	Yes
D6	S12	1.75652	CQ3	0.37496	1.84388	92.1942	0.166605	26.5337	3.33498e-08	Yes	No	Yes	No	No	Yes
E1	NS1	2.00502	CQ1	0.37496	2.0326	101.63	0.2926	19.3915	3.9847e-07	Yes	No	Yes	No	No	Yes
E2	NS1	1.85154	CQ2	0.37496	2.0326	101.63	0.2926	20.6043	1.68572e-07	Yes	No	Yes	No	No	Yes
E3	NS1	1.49016	CQ3	0.37496	2.0326	101.63	0.2926	25.5647	4.99753e-09	Yes	No	Yes	No	No	Yes
E4	NS2	1.83382	CQ1	0.37496	1.84388	92.1942	0.166605	21.2518	8.44631e-07	Yes	No	Yes	No	No	Yes
E5	NS2	1.86898	CQ2	0.37496	1.84388	92.1942	0.166605	21.6867	6.4727e-07	Yes	No	Yes	No	No	Yes
E6	NS2	1.62705	CQ3	0.37496	1.84388	92.1942	0.166605	24.7236	1.00945e-07	Yes	No	Yes	No	No	Yes
E7	NS3	2.17277	CQ1	0.37496	2.0326	101.63	0.2926	19.8218	2.93654e-07	Yes	No	Yes	No	No	Yes
E8	NS3	2.26529	CQ2	0.37496	2.0326	101.63	0.2926	22.0536	6.03032e-08	Yes	No	Yes	No	No	Yes
E9	NS3	2.27709	CQ3	0.37496	2.0326	101.63	0.2926	26.4862	2.59939e-09	Yes	No	Yes	No	No	Yes
E10	NS4		CQ1	0.37496	1.84388	92.1942	0.166605			Yes	Yes	No	No	No	No
E11	NS4	2.14449	CQ2	0.37496	1.84388	92.1942	0.166605	18.0749	5.9003e-06	Yes	No	Yes	No	No	Yes
E12	NS4	1.96601	CQ3	0.37496	1.84388	92.1942	0.166605	19.4753	2.50454e-06	Yes	No	Yes	No	No	Yes
F4	NS5	1.50259	CQ1	0.37496	1.84388	92.1942	0.166605	23.7449	1.83721e-07	Yes	No	Yes	No	No	Yes
F5	NS5		CQ2	0.37496	1.84388	92.1942	0.166605			No	No	No	No	No	No
F6	NS5	1.80038	CQ3	0.37496	1.84388	92.1942	0.166605	27.0479	2.43466e-08	Yes	No	Yes	No	No	Yes
F7	NS6	2.50328	CQ1	0.37496	2.0326	101.63	0.2926	19.9234	2.73254e-07	Yes	No	Yes	No	No	Yes
F8	NS6	2.07686	CQ2	0.37496	2.0326	101.63	0.2926	20.9557	1.31385e-07	Yes	No	Yes	No	No	Yes
F9	NS6	1.83087	CQ3	0.37496	2.0326	101.63	0.2926	25.4436	5.44548e-09	Yes	No	Yes	No	No	Yes
F10	NS7		CQ1	0.37496	1.84388	92.1942	0.166605			Yes	Yes	No	No	No	No
F11	NS7	2.18375	CQ2	0.37496	1.84388	92.1942	0.166605	18.2099	5.43236e-06	Yes	No	Yes	No	No	Yes
F12	NS7	2.00401	CQ3	0.37496	1.84388	92.1942	0.166605	19.815	2.03458e-06	Yes	No	Yes	No	No	Yes
G1	NS8		CQ1	0.37496	2.0326	101.63	0.2926			Yes	Yes	No	No	No	No
G2	NS8		CQ2	0.37496	2.0326	101.63	0.2926			Yes	Yes	No	No	No	No
G3	NS8	1.7803	CQ3	0.37496	2.0326	101.63	0.2926	27.7575	1.055e-09	Yes	No	Yes	No	No	Yes
G4	NS9	1.98004	CQ1	0.37496	1.84388	92.1942	0.166605	22.0254	5.26112e-07	Yes	No	Yes	No	No	Yes
G5	NS9	1.78321	CQ2	0.37496	1.84388	92.1942	0.166605	21.1158	9.17915e-07	Yes	No	Yes	No	No	Yes
G6	NS9	1.69187	CQ3	0.37496	1.84388	92.1942	0.166605	27.7411	1.59311e-08	Yes	No	Yes	No	No	Yes
G7	NS10	2.91809	CQ1	0.37496	2.0326	101.63	0.2926	20.7203	1.55265e-07	Yes	No	Yes	No	No	Yes
G8	NS10	2.11762	CQ2	0.37496	2.0326	101.63	0.2926	21.3804	9.72103e-08	Yes	No	Yes	No	No	Yes
G9	NS10	1.89427	CQ3	0.37496	2.0326	101.63	0.2926	25.609	4.84283e-09	Yes	No	Yes	No	No	Yes
G10	NS11	1.89815	CQ1	0.37496	1.84388	92.1942	0.166605	23.0679	2.78016e-07	Yes	No	Yes	No	No	Yes
G11	NS11		CQ2	0.37496	1.84388	92.1942	0.166605			Yes	Yes	No	No	No	No
G12	NS11		CQ3	0.37496	1.84388	92.1942	0.166605			No	No	No	No	No	No
H11	NTC		CQ2	0.37496	1.84388	92.1942	0.166605			No	No	No	No	No	No
H12	NTC		CQ3	0.37496	1.84388	92.1942	0.166605			No	No	No	No	No	No
well	smple	indiv PCR eff	target	common threshold	mean PCR eff - no plateau - stat efficiency		standard error of the stat PCR eff - no plateau - stat efficiency	Cq (mean eff) - no plateau - stat efficiency	N0 (mean eff) - no plateau - stat efficiency	amplification	baseline error	plateau	noisy sample	PCR efficiency outlier - no plateau	used for W-o-L setting
A1	S24	1.70384	CQ1	0.775295	1.93606	96.803	0.146826	21.1803	6.49298e-07	Yes	No	Yes	No	No	Yes
A2	S24	1.99762	CQ2	0.775295	1.93606	96.803	0.146826	21.9292	3.95876e-07	Yes	No	Yes	No	No	Yes
A3	S24	2.00024	CQ3	0.775295	1.93606	96.803	0.146826	26.7606	1.62688e-08	Yes	No	Yes	No	No	Yes
A7	S25	1.89647	CQ1	0.775295	1.93595	96.7975	0.117996	20.3736	1.10762e-06	Yes	No	Yes	No	No	Yes
A8	S25	1.85908	CQ2	0.775295	1.93595	96.7975	0.117996	21.7355	4.50482e-07	Yes	No	Yes	No	No	Yes
A9	S25	1.7243	CQ3	0.775295	1.93595	96.7975	0.117996	26.0139	2.66832e-08	Yes	No	Yes	No	No	Yes
A10	S26	1.94634	CQ1	0.775295	1.93595	96.7975	0.117996	19.6307	1.80936e-06	Yes	No	Yes	No	No	Yes
A11	S26	1.77078	CQ2	0.775295	1.93595	96.7975	0.117996	20.8895	7.87778e-07	Yes	No	Yes	No	No	Yes
A12	S26	1.79934	CQ3	0.775295	1.93595	96.7975	0.117996	27.0588	1.338e-08	Yes	No	Yes	No	No	Yes
B1	S27	1.97993	CQ1	0.775295	1.93606	96.803	0.146826	20.3314	1.13766e-06	Yes	No	Yes	No	No	Yes
B2	S27	1.86431	CQ2	0.775295	1.93606	96.803	0.146826	22.4192	2.86399e-07	Yes	No	Yes	No	No	Yes
B3	S27	1.95405	CQ3	0.775295	1.93606	96.803	0.146826	27.4363	1.04107e-08	Yes	No	Yes	No	No	Yes
B4	S28	2.6528	CQ1	0.775295	1.93606	96.803	0.146826	19.3757	2.13905e-06	Yes	No	Yes	No	Yes	Yes
B5	S28	1.89336	CQ2	0.775295	1.93606	96.803	0.146826	22.3527	2.99275e-07	Yes	No	Yes	No	No	Yes
B6	S28	1.82874	CQ3	0.775295	1.93606	96.803	0.146826	26.8266	1.55743e-08	Yes	No	Yes	No	No	Yes
B7	S29	1.94955	CQ1	0.775295	1.93595	96.7975	0.117996	18.5673	3.65266e-06	Yes	No	Yes	No	No	Yes
B8	S29	1.85611	CQ2	0.775295	1.93595	96.7975	0.117996	21.5844	4.97762e-07	Yes	No	Yes	No	No	Yes
B9	S29	1.79313	CQ3	0.775295	1.93595	96.7975	0.117996	26.0418	2.61956e-08	Yes	No	Yes	No	No	Yes
C1	S30	2.24742	CQ1	0.775295	1.93606	96.803	0.146826	20.5695	9.72082e-07	Yes	No	Yes	No	No	Yes
C2	S30	1.98277	CQ2	0.775295	1.93606	96.803	0.146826	22.2247	3.25683e-07	Yes	No	Yes	No	No	Yes
C3	S30	1.9178	CQ3	0.775295	1.93606	96.803	0.146826	26.0606	2.58343e-08	Yes	No	Yes	No	No	Yes
C4	S31	1.83115	CQ1	0.775295	1.93606	96.803	0.146826	19.8848	1.52812e-06	Yes	No	Yes	No	No	Yes
C5	S31	1.94545	CQ2	0.775295	1.93606	96.803	0.146826	21.6338	4.81199e-07	Yes	No	Yes	No	No	Yes
C6	S31	1.83733	CQ3	0.775295	1.93606	96.803	0.146826	26.518	1.90964e-08	Yes	No	Yes	No	No	Yes
C7	S32	2.22358	CQ1	0.775295	1.93595	96.7975	0.117996	20.0749	1.34924e-06	Yes	No	Yes	No	No	Yes
C8	S32	2.11349	CQ2	0.775295	1.93595	96.7975	0.117996	21.8225	4.25329e-07	Yes	No	Yes	No	No	Yes
C9	S32	1.95372	CQ3	0.775295	1.93595	96.7975	0.117996	25.4948	3.7598e-08	Yes	No	Yes	No	No	Yes
D1	S33	2.21515	CQ1	0.775295	1.93606	96.803	0.146826	20.1816	1.25598e-06	Yes	No	Yes	No	No	Yes
D2	S33	1.93137	CQ2	0.775295	1.93606	96.803	0.146826	21.4292	5.50841e-07	Yes	No	Yes	No	No	Yes
D3	S33	1.99158	CQ3	0.775295	1.93606	96.803	0.146826	25.9477	2.78342e-08	Yes	No	Yes	No	No	Yes
D4	S34	1.94034	CQ1	0.775295	1.93606	96.803	0.146826	19.6479	1.78697e-06	Yes	No	Yes	No	No	Yes
D5	S34	1.99128	CQ2	0.775295	1.93606	96.803	0.146826	22.1409	3.44209e-07	Yes	No	Yes	No	No	Yes
D6	S34	1.88117	CQ3	0.775295	1.93606	96.803	0.146826	27.0404	1.35227e-08	Yes	No	Yes	No	No	Yes
D10	S35	1.891	CQ1	0.775295	1.93595	96.7975	0.117996	20.3073	1.15726e-06	Yes	No	Yes	No	No	Yes
D11	S35	1.80393	CQ2	0.775295	1.93595	96.7975	0.117996	21.3008	6.00341e-07	Yes	No	Yes	No	No	Yes
D12	S35	1.86329	CQ3	0.775295	1.93595	96.7975	0.117996	27.1081	1.29511e-08	Yes	No	Yes	No	No	Yes
E1	NS23	2.15564	CQ1	0.775295	1.93606	96.803	0.146826	20.5488	9.85415e-07	Yes	No	Yes	No	No	Yes
E2	NS23	2.21274	CQ2	0.775295	1.93606	96.803	0.146826	21.6403	4.79145e-07	Yes	No	Yes	No	No	Yes
E3	NS23	1.87358	CQ3	0.775295	1.93606	96.803	0.146826	26.5543	1.86443e-08	Yes	No	Yes	No	No	Yes
E4	NS24	1.98492	CQ1	0.775295	1.93606	96.803	0.146826	20.2585	1.19379e-06	Yes	No	Yes	No	No	Yes
E5	NS24	2.06225	CQ2	0.775295	1.93606	96.803	0.146826	22.9433	2.02589e-07	Yes	No	Yes	No	No	Yes
E6	NS24	1.69712	CQ3	0.775295	1.93606	96.803	0.146826	26.3777	2.09518e-08	Yes	No	Yes	No	No	Yes
E7	NS25	1.94071	CQ1	0.775295	1.93595	96.7975	0.117996	20.075	1.34917e-06	Yes	No	Yes	No	No	Yes
E8	NS25	1.92099	CQ2	0.775295	1.93595	96.7975	0.117996	21.1367	6.69079e-07	Yes	No	Yes	No	No	Yes
E9	NS25	1.77019	CQ3	0.775295	1.93595	96.7975	0.117996	26.6141	1.79488e-08	Yes	No	Yes	No	No	Yes
E10	NS26		CQ1	0.775295	1.93595	96.7975	0.117996			Yes	Yes	No	No	No	No
E11	NS26	2.04964	CQ2	0.775295	1.93595	96.7975	0.117996	18.7277	3.2854e-06	Yes	No	Yes	No	No	Yes
E12	NS26	1.9559	CQ3	0.775295	1.93595	96.7975	0.117996	20.975	7.44518e-07	Yes	No	Yes	No	No	Yes
F1	NS27	2.09515	CQ1	0.775295	1.93606	96.803	0.146826	20.173	1.26316e-06	Yes	No	Yes	No	No	Yes
F2	NS27	2.10545	CQ2	0.775295	1.93606	96.803	0.146826	22.0125	3.74683e-07	Yes	No	Yes	No	No	Yes
F3	NS27	1.80799	CQ3	0.775295	1.93606	96.803	0.146826	26.3665	2.11072e-08	Yes	No	Yes	No	No	Yes
F4	NS28	1.95812	CQ1	0.775295	1.93606	96.803	0.146826	20.5582	9.79345e-07	Yes	No	Yes	No	No	Yes
F5	NS28	1.95396	CQ2	0.775295	1.93606	96.803	0.146826	22.0872	3.56648e-07	Yes	No	Yes	No	No	Yes
F6	NS28	1.76796	CQ3	0.775295	1.93606	96.803	0.146826	27.2999	1.13921e-08	Yes	No	Yes	No	No	Yes
F7	NS29	2.02999	CQ1	0.775295	1.93595	96.7975	0.117996	20.381	1.10226e-06	Yes	No	Yes	No	No	No
F8	NS29	1.98687	CQ2	0.775295	1.93595	96.7975	0.117996	20.9768	7.43622e-07	Yes	No	Yes	No	No	Yes
F9	NS29	1.80645	CQ3	0.775295	1.93595	96.7975	0.117996	26.416	2.04581e-08	Yes	No	Yes	No	No	Yes
G1	NS30	2.1361	CQ1	0.775295	1.93606	96.803	0.146826	20.78	8.45882e-07	Yes	No	Yes	No	No	Yes
G2	NS30	2.03742	CQ2	0.775295	1.93606	96.803	0.146826	22.7183	2.35057e-07	Yes	No	Yes	No	No	Yes
G3	NS30	1.54738	CQ3	0.775295	1.93606	96.803	0.146826	30.1728	1.7074e-09	Yes	No	Yes	No	No	No
G4	NS31	1.79802	CQ1	0.775295	1.93606	96.803	0.146826	19.717	1.70721e-06	Yes	No	Yes	No	No	Yes
G5	NS31	2.05886	CQ2	0.775295	1.93606	96.803	0.146826	22.0188	3.73121e-07	Yes	No	Yes	No	No	Yes
G6	NS31	1.81399	CQ3	0.775295	1.93606	96.803	0.146826	27.2673	1.16401e-08	Yes	No	Yes	No	No	Yes
G7	NS32	2.00325	CQ1	0.775295	1.93595	96.7975	0.117996	20.6136	9.45269e-07	Yes	No	Yes	No	No	Yes
G8	NS32	1.90522	CQ2	0.775295	1.93595	96.7975	0.117996	21.8028	4.30885e-07	Yes	No	Yes	No	No	Yes
G9	NS32		CQ3	0.775295	1.93595	96.7975	0.117996			No	No	No	No	No	No
G10	NS33	1.9279	CQ1	0.775295	1.93595	96.7975	0.117996	24.001	1.00862e-07	Yes	No	Yes	No	No	Yes
G11	NS33	1.97671	CQ2	0.775295	1.93595	96.7975	0.117996	26.4984	1.93746e-08	Yes	No	Yes	No	No	Yes
G12	NS33		CQ3	0.775295	1.93595	96.7975	0.117996			No	No	No	No	No	No
H11	NTC		CQ2	0.775295	1.93595	96.7975	0.117996	25.9943	2.70302e-08	No	No	No	No	No	No
H12	NTC		CQ3	0.775295	1.93595	96.7975	0.117996			No	No	No	No	No	No
well	smple	indiv PCR eff	target	common threshold	mean PCR eff - no plateau - stat efficiency		standard error of the stat PCR eff - no plateau - stat efficiency	Cq (mean eff) - no plateau - stat efficiency	N0 (mean eff) - no plateau - stat efficiency	amplification	baseline error	plateau	noisy sample	PCR efficiency outlier - no plateau	used for W-o-L setting
A1	S36	1.86668	CQ1	0.739708	1.9118	95.5899	0.11636	20.3023	1.4293e-06	Yes	No	Yes	No	No	No
A2	S36	1.67982	CQ2	0.739708	1.9118	95.5899	0.11636	20.6078	1.1726e-06	Yes	No	Yes	No	No	Yes
A3	S36	1.72275	CQ3	0.739708	1.9118	95.5899	0.11636	24.2161	1.13142e-07	Yes	No	Yes	No	No	Yes
A4	S37	1.8874	CQ1	0.739708	1.9118	95.5899	0.11636	20.0957	1.63416e-06	Yes	No	Yes	No	No	Yes
A5	S37	1.89058	CQ2	0.739708	1.9118	95.5899	0.11636	22.5246	3.38607e-07	Yes	No	Yes	No	No	Yes
A6	S37		CQ3	0.739708	1.9118	95.5899	0.11636			No	No	No	No	No	No
A7	S38		CQ1	0.739708	1.95193	97.5964	0.112245			Yes	Yes	No	No	No	No
A8	S38		CQ2	0.739708	1.95193	97.5964	0.112245			No	No	No	No	No	No
A9	S38		CQ3	0.739708	1.95193	97.5964	0.112245			No	No	No	No	No	No
B1	S39	1.94617	CQ1	0.739708	1.9118	95.5899	0.11636	20.1669	1.56038e-06	Yes	No	Yes	No	No	No
B2	S39	2.07342	CQ2	0.739708	1.9118	95.5899	0.11636	22.5368	3.35944e-07	Yes	No	Yes	No	No	Yes
B3	S39	1.7887	CQ3	0.739708	1.9118	95.5899	0.11636	27.0183	1.84069e-08	Yes	No	Yes	No	No	Yes
B4	S40		CQ1	0.739708	1.9118	95.5899	0.11636			No	No	No	No	No	No
B5	S40	1.9092	CQ2	0.739708	1.9118	95.5899	0.11636	20.7556	1.06553e-06	Yes	No	Yes	No	No	Yes
B6	S40	1.93548	CQ3	0.739708	1.9118	95.5899	0.11636	26.1381	3.25613e-08	Yes	No	Yes	No	No	Yes
B7	S41	1.93399	CQ1	0.739708	1.95193	97.5964	0.112245	28.0769	5.17285e-09	Yes	No	Yes	No	No	Yes
B8	S41	2.04553	CQ2	0.739708	1.95193	97.5964	0.112245	21.4518	4.34611e-07	Yes	No	Yes	No	No	Yes
B9	S41		CQ3	0.739708	1.95193	97.5964	0.112245			Yes	Yes	No	No	No	No
B10	S42	2.03947	CQ1	0.739708	1.95193	97.5964	0.112245	19.7408	1.36482e-06	Yes	No	Yes	No	No	No
B11	S42	2.04867	CQ2	0.739708	1.95193	97.5964	0.112245	20.3959	8.80651e-07	Yes	No	Yes	No	No	Yes
B12	S42	1.77338	CQ3	0.739708	1.95193	97.5964	0.112245	25.736	2.47561e-08	Yes	No	Yes	No	No	Yes
C1	S43		CQ1	0.739708	1.9118	95.5899	0.11636			No	No	No	No	No	No
C2	S43	1.88872	CQ2	0.739708	1.9118	95.5899	0.11636	21.4916	6.6131e-07	Yes	No	Yes	No	No	Yes
C3	S43	1.85547	CQ3	0.739708	1.9118	95.5899	0.11636	25.1078	6.3486e-08	Yes	No	Yes	No	No	Yes
C4	S44		CQ1	0.739708	1.9118	95.5899	0.11636			No	No	No	No	No	No
C5	S44		CQ2	0.739708	1.9118	95.5899	0.11636			Yes	Yes	No	No	No	No
C6	S44	1.88938	CQ3	0.739708	1.9118	95.5899	0.11636	26.3692	2.80311e-08	Yes	No	Yes	No	No	Yes
C7	S45	2.03706	CQ1	0.739708	1.95193	97.5964	0.112245	20.9108	6.24082e-07	Yes	No	Yes	No	No	Yes
C8	S45	1.98707	CQ2	0.739708	1.95193	97.5964	0.112245	21.783	3.48253e-07	Yes	No	Yes	No	No	Yes
C9	S45		CQ3	0.739708	1.95193	97.5964	0.112245			Yes	Yes	No	No	No	No
C10	S46	1.98371	CQ1	0.739708	1.95193	97.5964	0.112245	20.0531	1.10756e-06	Yes	No	Yes	No	No	Yes
C11	S46	1.80263	CQ2	0.739708	1.95193	97.5964	0.112245	20.9415	6.11403e-07	Yes	No	Yes	No	No	Yes
C12	S46	1.66977	CQ3	0.739708	1.95193	97.5964	0.112245	25.4103	3.07819e-08	Yes	No	Yes	No	No	Yes
D1	S47	2.12421	CQ1	0.739708	1.9118	95.5899	0.11636	20.1198	1.60879e-06	Yes	No	Yes	No	No	Yes
D2	S47		CQ2	0.739708	1.9118	95.5899	0.11636			Yes	Yes	No	No	No	No
D3	S47	2.02436	CQ3	0.739708	1.9118	95.5899	0.11636	26.5541	2.48661e-08	Yes	No	Yes	No	No	Yes
D4	S48	1.65308	CQ1	0.739708	1.9118	95.5899	0.11636	19.7405	2.05713e-06	Yes	No	Yes	No	No	No
D5	S48	1.76293	CQ2	0.739708	1.9118	95.5899	0.11636	21.3348	7.3208e-07	Yes	No	Yes	No	No	No
D6	S48	1.76905	CQ3	0.739708	1.9118	95.5899	0.11636	27.2125	1.62294e-08	Yes	No	Yes	No	No	Yes
D7	S49	1.93825	CQ1	0.739708	1.95193	97.5964	0.112245	20.342	9.1294e-07	Yes	No	Yes	No	No	Yes
D8	S49	1.81069	CQ2	0.739708	1.95193	97.5964	0.112245	22.3991	2.30646e-07	Yes	No	Yes	No	No	Yes
D9	S49	1.90543	CQ3	0.739708	1.95193	97.5964	0.112245	27.0529	1.02606e-08	Yes	No	Yes	No	No	Yes
D10	S50		CQ1	0.739708	1.95193	97.5964	0.112245			No	No	No	No	No	No
D11	S50	1.8021	CQ2	0.739708	1.95193	97.5964	0.112245	20.9775	5.96835e-07	Yes	No	Yes	No	No	No
D12	S50		CQ3	0.739708	1.95193	97.5964	0.112245			No	No	No	No	No	No
E1	NS45	1.96757	CQ1	0.739708	1.9118	95.5899	0.11636	21.8557	5.22333e-07	Yes	No	Yes	No	No	Yes
E2	NS45	1.94534	CQ2	0.739708	1.9118	95.5899	0.11636	22.5507	3.32928e-07	Yes	No	Yes	No	No	Yes
E3	NS45	1.98693	CQ3	0.739708	1.9118	95.5899	0.11636	26.915	1.96812e-08	Yes	No	Yes	No	No	Yes
E4	NS46		CQ1	0.739708	1.9118	95.5899	0.11636			No	No	No	No	No	No
E5	NS46		CQ2	0.739708	1.9118	95.5899	0.11636			Yes	Yes	No	No	No	No
E6	NS46		CQ3	0.739708	1.9118	95.5899	0.11636			Yes	Yes	No	No	No	No
E7	NS47	1.95339	CQ1	0.739708	1.95193	97.5964	0.112245	21.2074	5.11776e-07	Yes	No	Yes	No	No	Yes
E8	NS47	1.79001	CQ2	0.739708	1.95193	97.5964	0.112245	21.9292	3.15809e-07	Yes	No	Yes	No	No	Yes
E9	NS47	1.86811	CQ3	0.739708	1.95193	97.5964	0.112245	26.2922	1.70664e-08	Yes	No	Yes	No	No	Yes
E10	NS48		CQ1	0.739708	1.95193	97.5964	0.112245			Yes	Yes	No	No	No	No
E11	NS48	2.2164	CQ2	0.739708	1.95193	97.5964	0.112245	17.9026	4.66677e-06	Yes	No	Yes	No	No	Yes
E12	NS48	2.02857	CQ3	0.739708	1.95193	97.5964	0.112245	20.1278	1.05361e-06	Yes	No	Yes	No	No	Yes
F1	NS49	1.86365	CQ1	0.739708	1.9118	95.5899	0.11636	21.9471	4.92278e-07	Yes	No	Yes	No	No	Yes
F2	NS49	1.8826	CQ2	0.739708	1.9118	95.5899	0.11636	21.6888	5.81987e-07	Yes	No	Yes	No	No	Yes
F3	NS49	1.87423	CQ3	0.739708	1.9118	95.5899	0.11636	26.1241	3.28575e-08	Yes	No	Yes	No	No	Yes
F4	NS50	2.06829	CQ1	0.739708	1.9118	95.5899	0.11636	21.7675	5.53045e-07	Yes	No	Yes	No	No	Yes
F5	NS50	1.73192	CQ2	0.739708	1.9118	95.5899	0.11636	20.8118	1.0274e-06	Yes	No	Yes	No	No	Yes
F6	NS50	1.79255	CQ3	0.739708	1.9118	95.5899	0.11636	26.1421	3.24764e-08	Yes	No	Yes	No	No	Yes
F7	NS51	2.1229	CQ1	0.739708	1.95193	97.5964	0.112245	19.6437	1.45636e-06	Yes	No	Yes	No	No	Yes
F8	NS51	1.9979	CQ2	0.739708	1.95193	97.5964	0.112245	20.8921	6.31946e-07	Yes	No	Yes	No	No	Yes
F9	NS51	1.91791	CQ3	0.739708	1.95193	97.5964	0.112245	27.3453	8.43828e-09	Yes	No	Yes	No	No	Yes
F10	NS52		CQ1	0.739708	1.95193	97.5964	0.112245			No	No	No	No	No	No
F11	NS52		CQ2	0.739708	1.95193	97.5964	0.112245			No	No	No	No	No	No
F12	NS52		CQ3	0.739708	1.95193	97.5964	0.112245			Yes	Yes	No	No	No	No
G1	NS53		CQ1	0.739708	1.9118	95.5899	0.11636			No	No	No	No	No	No
G2	NS53	2.07206	CQ2	0.739708	1.9118	95.5899	0.11636	22.0479	4.61151e-07	Yes	No	Yes	No	No	Yes
G3	NS53	1.46083	CQ3	0.739708	1.9118	95.5899	0.11636	30.8891	1.49819e-09	Yes	No	Yes	No	Yes	Yes
G4	NS54	2.0138	CQ1	0.739708	1.9118	95.5899	0.11636	21.0374	8.87665e-07	Yes	No	Yes	No	No	Yes
G5	NS54	2.07727	CQ2	0.739708	1.9118	95.5899	0.11636	21.7984	5.42077e-07	Yes	No	Yes	No	No	Yes
G6	NS54	1.91826	CQ3	0.739708	1.9118	95.5899	0.11636	25.1361	6.23308e-08	Yes	No	Yes	No	No	Yes
G7	NS55	1.90199	CQ1	0.739708	1.95193	97.5964	0.112245	19.7324	1.37255e-06	Yes	No	Yes	No	No	Yes
G8	NS55	1.96141	CQ2	0.739708	1.95193	97.5964	0.112245	21.5582	4.04764e-07	Yes	No	Yes	No	No	No
G9	NS55	1.96125	CQ3	0.739708	1.95193	97.5964	0.112245	25.6383	2.6428e-08	Yes	No	Yes	No	No	Yes
G10	NS56	1.96322	CQ1	0.739708	1.95193	97.5964	0.112245	23.6562	9.94914e-08	Yes	No	Yes	No	No	Yes
G11	NS56	1.9774	CQ2	0.739708	1.95193	97.5964	0.112245	26.0469	2.01093e-08	Yes	No	Yes	No	No	Yes
G12	NS56		CQ3	0.739708	1.95193	97.5964	0.112245			No	No	No	No	No	No
H11	NTC		CQ2	0.739708	1.95193	97.5964	0.112245			No	No	No	No	No	No
H12	NTC		CQ3	0.739708	1.95193	97.5964	0.112245			No	No	No	No	No	No
well	smple	indiv PCR eff	target	common threshold	mean PCR eff - no plateau - stat efficiency		standard error of the stat PCR eff - no plateau - stat efficiency	Cq (mean eff) - no plateau - stat efficiency	N0 (mean eff) - no plateau - stat efficiency	amplification	baseline error	plateau	noisy sample	PCR efficiency outlier - no plateau	used for W-o-L setting
A1	S51	1.92502	CQ1	0.896289	1.95741	97.8703	0.136963	20.6179	8.68148e-07	Yes	No	Yes	No	No	Yes
A2	S51		CQ2	0.896289	1.95741	97.8703	0.136963			No	No	No	No	No	No
A3	S51	1.95445	CQ3	0.896289	1.95741	97.8703	0.136963	26.9198	1.26026e-08	Yes	No	Yes	No	No	Yes
A4	S52		CQ1	0.896289	1.95741	97.8703	0.136963			Yes	Yes	No	No	No	No
A5	S52		CQ2	0.896289	1.95741	97.8703	0.136963			Yes	Yes	No	No	No	No
A6	S52	1.80149	CQ3	0.896289	1.95741	97.8703	0.136963	23.5629	1.20113e-07	Yes	No	Yes	No	No	Yes
A7	S53	1.95063	CQ1	0.896289	1.90083	95.0416	0.131502	19.8723	2.56567e-06	Yes	No	Yes	No	No	Yes
A8	S53	1.93206	CQ2	0.896289	1.90083	95.0416	0.131502	21.5082	8.97139e-07	Yes	No	Yes	No	No	Yes
A9	S53	2.1172	CQ3	0.896289	1.90083	95.0416	0.131502	26.2114	4.37471e-08	Yes	No	Yes	No	No	No
A10	S57	1.82331	CQ1	0.896289	1.90083	95.0416	0.131502	19.9248	2.48052e-06	Yes	No	Yes	No	No	Yes
A11	S57	1.72422	CQ2	0.896289	1.90083	95.0416	0.131502	20.6593	1.54766e-06	Yes	No	Yes	No	No	Yes
A12	S57	1.74939	CQ3	0.896289	1.90083	95.0416	0.131502	25.3601	7.55821e-08	Yes	No	Yes	No	No	Yes
B1	S59	2.1532	CQ1	0.896289	1.95741	97.8703	0.136963	20.6559	8.46251e-07	Yes	No	Yes	No	No	Yes
B2	S59	1.89238	CQ2	0.896289	1.95741	97.8703	0.136963	22.2831	2.83729e-07	Yes	No	Yes	No	No	Yes
B3	S59	1.885	CQ3	0.896289	1.95741	97.8703	0.136963	25.72	2.82109e-08	Yes	No	Yes	No	No	Yes
B4	S61	2.35016	CQ1	0.896289	1.95741	97.8703	0.136963	19.6419	1.67219e-06	Yes	No	Yes	No	No	Yes
B5	S61		CQ2	0.896289	1.95741	97.8703	0.136963			No	No	No	No	No	No
B6	S61	1.77202	CQ3	0.896289	1.95741	97.8703	0.136963	25.6285	2.99984e-08	Yes	No	Yes	No	No	Yes
B7	S62	1.89366	CQ1	0.896289	1.90083	95.0416	0.131502	20.1774	2.10907e-06	Yes	No	Yes	No	No	No
B8	S62	1.97575	CQ2	0.896289	1.90083	95.0416	0.131502	22.0401	6.37544e-07	Yes	No	Yes	No	No	Yes
B9	S62	1.8593	CQ3	0.896289	1.90083	95.0416	0.131502	25.7335	5.94633e-08	Yes	No	Yes	No	No	Yes
B10	S63	1.84091	CQ1	0.896289	1.90083	95.0416	0.131502	19.4557	3.35278e-06	Yes	No	Yes	No	No	Yes
B11	S63		CQ2	0.896289	1.90083	95.0416	0.131502			Yes	Yes	No	No	No	No
B12	S63	1.78446	CQ3	0.896289	1.90083	95.0416	0.131502	26.3777	3.9315e-08	Yes	No	Yes	No	No	Yes
C1	S64	2.06238	CQ1	0.896289	1.95741	97.8703	0.136963	19.7527	1.55224e-06	Yes	No	Yes	No	No	Yes
C2	S64	1.93461	CQ2	0.896289	1.95741	97.8703	0.136963	21.1602	6.0316e-07	Yes	No	Yes	No	No	Yes
C3	S64	1.88701	CQ3	0.896289	1.95741	97.8703	0.136963	25.1783	4.05908e-08	Yes	No	Yes	No	No	Yes
C4	S65		CQ1	0.896289	1.95741	97.8703	0.136963			No	No	No	No	No	No
C5	S65	2.13391	CQ2	0.896289	1.95741	97.8703	0.136963	20.3679	1.02687e-06	Yes	No	Yes	No	No	No
C6	S65		CQ3	0.896289	1.95741	97.8703	0.136963			Yes	Yes	No	No	No	No
C7	S66		CQ1	0.896289	1.90083	95.0416	0.131502			Yes	Yes	No	No	No	No
C8	S66	2.15803	CQ2	0.896289	1.90083	95.0416	0.131502	21.0666	1.19139e-06	Yes	No	Yes	No	No	Yes
C9	S66	1.89922	CQ3	0.896289	1.90083	95.0416	0.131502	26.6078	3.39123e-08	Yes	No	Yes	No	No	Yes
C10	S67	2.03291	CQ1	0.896289	1.90083	95.0416	0.131502	18.9585	4.61429e-06	Yes	No	Yes	No	No	Yes
C11	S67	2.00922	CQ2	0.896289	1.90083	95.0416	0.131502	21.2896	1.03239e-06	Yes	No	Yes	No	No	Yes
C12	S67	1.87581	CQ3	0.896289	1.90083	95.0416	0.131502	25.4117	7.31161e-08	Yes	No	Yes	No	No	Yes
D1	S68	1.99363	CQ1	0.896289	1.95741	97.8703	0.136963	19.9813	1.33136e-06	Yes	No	Yes	No	No	Yes
D2	S68	1.96677	CQ2	0.896289	1.95741	97.8703	0.136963	21.5661	4.59228e-07	Yes	No	Yes	No	No	Yes
D3	S68	1.97292	CQ3	0.896289	1.95741	97.8703	0.136963	25.7408	2.78185e-08	Yes	No	Yes	No	No	No
D4	S69	2.02492	CQ1	0.896289	1.95741	97.8703	0.136963	19.5724	1.75202e-06	Yes	No	Yes	No	No	Yes
D5	S69	1.89347	CQ2	0.896289	1.95741	97.8703	0.136963	20.6957	8.23931e-07	Yes	No	Yes	No	No	No
D6	S69	1.65808	CQ3	0.896289	1.95741	97.8703	0.136963	26.0658	2.23632e-08	Yes	No	Yes	No	No	Yes
D7	S70		CQ1	0.896289	1.90083	95.0416	0.131502			Yes	Yes	No	No	No	No
D8	S70	1.9918	CQ2	0.896289	1.90083	95.0416	0.131502	21.2453	1.06222e-06	Yes	No	Yes	No	No	Yes
D9	S70	1.92191	CQ3	0.896289	1.90083	95.0416	0.131502	26.1685	4.49677e-08	Yes	No	Yes	No	No	Yes
D10	S71		CQ1	0.896289	1.90083	95.0416	0.131502			Yes	Yes	No	No	No	No
D11	S71	1.95124	CQ2	0.896289	1.90083	95.0416	0.131502	20.1561	2.13818e-06	Yes	No	Yes	No	No	Yes
D12	S71	1.76032	CQ3	0.896289	1.90083	95.0416	0.131502	22.7565	4.02419e-07	Yes	No	Yes	No	No	Yes
E1	NS61	1.85126	CQ1	0.896289	1.95741	97.8703	0.136963	19.2868	2.12249e-06	Yes	No	Yes	No	No	No
E2	NS61	1.98089	CQ2	0.896289	1.95741	97.8703	0.136963	21.5203	4.73559e-07	Yes	No	Yes	No	No	Yes
E3	NS61	1.73287	CQ3	0.896289	1.95741	97.8703	0.136963	25.2779	3.79626e-08	Yes	No	Yes	No	No	Yes
E4	NS64	2.21215	CQ1	0.896289	1.95741	97.8703	0.136963	20.3807	1.0181e-06	Yes	No	Yes	No	No	Yes
E5	NS64	2.13961	CQ2	0.896289	1.95741	97.8703	0.136963	20.9443	6.97258e-07	Yes	No	Yes	No	No	Yes
E6	NS64	1.90868	CQ3	0.896289	1.95741	97.8703	0.136963	24.6261	5.88152e-08	Yes	No	Yes	No	No	No
E7	NF65	2.20614	CQ1	0.896289	1.90083	95.0416	0.131502	20.2858	1.9672e-06	Yes	No	Yes	No	No	No
E8	NF65	1.94839	CQ2	0.896289	1.90083	95.0416	0.131502	21.0842	1.17802e-06	Yes	No	Yes	No	No	Yes
E9	NF65	1.81449	CQ3	0.896289	1.90083	95.0416	0.131502	25.8856	5.39276e-08	Yes	No	Yes	No	No	Yes
E10	NS66		CQ1	0.896289	1.90083	95.0416	0.131502			No	No	No	No	No	No
E11	NS66		CQ2	0.896289	1.90083	95.0416	0.131502			Yes	Yes	No	No	No	No
E12	NS66		CQ3	0.896289	1.90083	95.0416	0.131502			No	No	No	No	No	No
F1	NS68	1.87882	CQ1	0.896289	1.95741	97.8703	0.136963	19.3229	2.07173e-06	Yes	No	Yes	No	No	Yes
F2	NS68	1.94444	CQ2	0.896289	1.95741	97.8703	0.136963	21.1991	5.87574e-07	Yes	No	Yes	No	No	Yes
F3	NS68	1.8343	CQ3	0.896289	1.95741	97.8703	0.136963	27.1204	1.10137e-08	Yes	No	Yes	No	No	Yes
F4	NS70	2.14763	CQ1	0.896289	1.95741	97.8703	0.136963	19.7991	1.50461e-06	Yes	No	Yes	No	No	Yes
F5	NS70		CQ2	0.896289	1.95741	97.8703	0.136963			Yes	Yes	No	No	No	No
F6	NS70	2.03443	CQ3	0.896289	1.95741	97.8703	0.136963	26.5702	1.59379e-08	Yes	No	Yes	No	No	No
F10	NS71		CQ1	0.896289	1.90083	95.0416	0.131502			Yes	Yes	No	No	No	No
F11	NS71		CQ2	0.896289	1.90083	95.0416	0.131502			No	No	No	No	No	No
F12	NS71		CQ3	0.896289	1.90083	95.0416	0.131502			No	No	No	No	No	No
G1	NS57	2.08802	CQ1	0.896289	1.95741	97.8703	0.136963	19.676	1.63428e-06	Yes	No	Yes	No	No	Yes
G2	NS57	2.00312	CQ2	0.896289	1.95741	97.8703	0.136963	21.2504	5.67674e-07	Yes	No	Yes	No	No	Yes
G3	NS57	1.92445	CQ3	0.896289	1.95741	97.8703	0.136963	27.5685	8.15167e-09	Yes	No	Yes	No	No	Yes
G4	NS59	1.91546	CQ1	0.896289	1.95741	97.8703	0.136963	20.7163	8.12656e-07	Yes	No	Yes	No	No	Yes
G5	NS59	1.81028	CQ2	0.896289	1.95741	97.8703	0.136963	22.266	2.86995e-07	Yes	No	Yes	No	No	Yes
G6	NS59	1.86274	CQ3	0.896289	1.95741	97.8703	0.136963	27.7947	7.00283e-09	Yes	No	Yes	No	No	Yes
G10	NS60	1.96857	CQ1	0.896289	1.90083	95.0416	0.131502	22.3659	5.17172e-07	Yes	No	Yes	No	No	Yes
G11	NS60	2.02154	CQ2	0.896289	1.90083	95.0416	0.131502	24.3883	1.41087e-07	Yes	No	Yes	No	No	Yes
G12	NS60		CQ3	0.896289	1.90083	95.0416	0.131502			No	No	No	No	No	No
H11	NTC		CQ2	0.896289	1.90083	95.0416	0.131502			No	No	No	No	No	No
H12	NTC		CQ3	0.896289	1.90083	95.0416	0.131502			No	No	No	No	No	No
well	smple	indiv PCR eff	target	common threshold	mean PCR eff - no plateau - stat efficiency		standard error of the stat PCR eff - no plateau - stat efficiency	Cq (mean eff) - no plateau - stat efficiency	N0 (mean eff) - no plateau - stat efficiency	amplification	baseline error	plateau	noisy sample	PCR efficiency outlier - no plateau	used for W-o-L setting
A1	S72	1.79324	CQ1	0.597798	2.02896	101.448	0.156065	19.5004	6.08971e-07	Yes	No	Yes	No	No	Yes
A2	S72		CQ2	0.597798	2.02896	101.448	0.156065			Yes	Yes	No	No	No	No
A3	S72	1.79734	CQ3	0.597798	2.02896	101.448	0.156065	24.9401	1.29758e-08	Yes	No	Yes	No	No	Yes
A4	S73		CQ1	0.597798	2.02896	101.448	0.156065			Yes	Yes	No	No	No	No
A5	S73		CQ2	0.597798	2.02896	101.448	0.156065			Yes	Yes	No	No	No	No
A6	S73	1.86249	CQ3	0.597798	2.02896	101.448	0.156065	26.997	3.02774e-09	Yes	No	Yes	No	No	Yes
A7	S74		CQ1	0.597798	1.9983	99.9151	0.122923			Yes	Yes	No	No	No	No
A8	S74		CQ2	0.597798	1.9983	99.9151	0.122923			Yes	Yes	No	No	No	No
A9	S74	1.90492	CQ3	0.597798	1.9983	99.9151	0.122923	28.4608	1.65765e-09	Yes	No	Yes	No	No	Yes
A10	S75	2.03338	CQ1	0.597798	1.9983	99.9151	0.122923	20.6687	3.64993e-07	Yes	No	Yes	No	No	Yes
A11	S75		CQ2	0.597798	1.9983	99.9151	0.122923			Yes	Yes	No	No	No	No
A12	S75	1.71312	CQ3	0.597798	1.9983	99.9151	0.122923	26.3399	7.19731e-09	Yes	No	Yes	No	No	Yes
B1	S76	2.0539	CQ1	0.597798	2.02896	101.448	0.156065	20.5896	2.81803e-07	Yes	No	Yes	No	No	Yes
B2	S76	1.97548	CQ2	0.597798	2.02896	101.448	0.156065	22.4082	7.7825e-08	Yes	No	Yes	No	No	Yes
B3	S76	1.85126	CQ3	0.597798	2.02896	101.448	0.156065	27.8722	1.62999e-09	Yes	No	Yes	No	No	Yes
B4	S77	1.84282	CQ1	0.597798	2.02896	101.448	0.156065	22.7193	6.24482e-08	Yes	No	Yes	No	No	Yes
B5	S77		CQ2	0.597798	2.02896	101.448	0.156065			Yes	Yes	No	No	No	No
B6	S77	1.87408	CQ3	0.597798	2.02896	101.448	0.156065	29.2526	6.13795e-10	Yes	No	Yes	No	No	Yes
B7	S78	2.01649	CQ1	0.597798	1.9983	99.9151	0.122923	20.0181	5.72666e-07	Yes	No	Yes	No	No	Yes
B8	S78		CQ2	0.597798	1.9983	99.9151	0.122923			No	No	No	No	No	No
B9	S78	1.97673	CQ3	0.597798	1.9983	99.9151	0.122923	26.996	4.56983e-09	Yes	No	Yes	No	No	No
C1	S79	2.2112	CQ1	0.597798	2.02896	101.448	0.156065	21.5083	1.47104e-07	Yes	No	Yes	No	No	Yes
C2	S79		CQ2	0.597798	2.02896	101.448	0.156065			No	No	No	No	No	No
C3	S79	2.18993	CQ3	0.597798	2.02896	101.448	0.156065	24.9683	1.27198e-08	Yes	No	Yes	No	No	Yes
C4	S80		CQ1	0.597798	2.02896	101.448	0.156065			Yes	Yes	No	No	No	No
C5	S80	2.1279	CQ2	0.597798	2.02896	101.448	0.156065	22.1239	9.51684e-08	Yes	No	Yes	No	No	Yes
C6	S80	1.87691	CQ3	0.597798	2.02896	101.448	0.156065	27.1248	2.76589e-09	Yes	No	Yes	No	No	Yes
C7	S81	2.06035	CQ1	0.597798	1.9983	99.9151	0.122923	19.5448	7.94667e-07	Yes	No	Yes	No	No	No
C8	S81	2.12172	CQ2	0.597798	1.9983	99.9151	0.122923	21.4315	2.15245e-07	Yes	No	Yes	No	No	Yes
C9	S81	1.85173	CQ3	0.597798	1.9983	99.9151	0.122923	27.2834	3.74534e-09	Yes	No	Yes	No	No	Yes
D1	S82	1.932	CQ1	0.597798	2.02896	101.448	0.156065	20.4026	3.21647e-07	Yes	No	Yes	No	No	Yes
D2	S82	2.12173	CQ2	0.597798	2.02896	101.448	0.156065	22.3419	8.15642e-08	Yes	No	Yes	No	No	Yes
D3	S82	2.00783	CQ3	0.597798	2.02896	101.448	0.156065	26.335	4.83656e-09	Yes	No	Yes	No	No	Yes
D4	S83	2.27684	CQ1	0.597798	2.02896	101.448	0.156065	21.4348	1.54962e-07	Yes	No	Yes	No	No	Yes
D5	S83	2.18587	CQ2	0.597798	2.02896	101.448	0.156065	21.7722	1.22056e-07	Yes	No	Yes	No	No	Yes
D6	S83	1.99885	CQ3	0.597798	2.02896	101.448	0.156065	27.6004	1.97566e-09	Yes	No	Yes	No	No	Yes
D7	S84	2.04149	CQ1	0.597798	1.9983	99.9151	0.122923	20.4512	4.24304e-07	Yes	No	Yes	No	No	Yes
D8	S84	1.8717	CQ2	0.597798	1.9983	99.9151	0.122923	21.7351	1.74442e-07	Yes	No	Yes	No	No	Yes
D9	S84	1.89303	CQ3	0.597798	1.9983	99.9151	0.122923	27.5351	3.14645e-09	Yes	No	Yes	No	No	Yes
D10	S85	2.19889	CQ1	0.597798	1.9983	99.9151	0.122923	20.9885	2.925e-07	Yes	No	Yes	No	No	Yes
D11	S85		CQ2	0.597798	1.9983	99.9151	0.122923			Yes	Yes	No	No	No	No
D12	S85		CQ3	0.597798	1.9983	99.9151	0.122923			Yes	Yes	No	No	No	No
E1	NS73	2.42085	CQ1	0.597798	2.02896	101.448	0.156065	20.4046	3.21209e-07	Yes	No	Yes	No	No	Yes
E2	NS73	2.04355	CQ2	0.597798	2.02896	101.448	0.156065	22.7856	5.95872e-08	Yes	No	Yes	No	No	Yes
E3	NS73	1.95721	CQ3	0.597798	2.02896	101.448	0.156065	27.1893	2.64249e-09	Yes	No	Yes	No	No	Yes
E4	NS74		CQ1	0.597798	2.02896	101.448	0.156065			Yes	Yes	No	No	No	No
E5	NS74	2.30572	CQ2	0.597798	2.02896	101.448	0.156065	21.0711	2.0044e-07	Yes	No	Yes	No	No	Yes
E6	NS74	1.90353	CQ3	0.597798	2.02896	101.448	0.156065	27.4125	2.25644e-09	Yes	No	Yes	No	No	Yes
E7	NS80		CQ1	0.597798	1.9983	99.9151	0.122923			Yes	Yes	No	No	No	No
E8	NS80	1.97298	CQ2	0.597798	1.9983	99.9151	0.122923	22.0869	1.36738e-07	Yes	No	Yes	No	No	No
E9	NS80	1.98681	CQ3	0.597798	1.9983	99.9151	0.122923	27.6339	2.93834e-09	Yes	No	Yes	No	No	Yes
E10	NS82		CQ1	0.597798	1.9983	99.9151	0.122923			Yes	Yes	No	No	No	No
E11	NS82	2.28695	CQ2	0.597798	1.9983	99.9151	0.122923	18.9971	1.1611e-06	Yes	No	Yes	No	No	Yes
E12	NS82		CQ3	0.597798	1.9983	99.9151	0.122923			No	No	No	No	No	No
F1	NS96	2.29744	CQ1	0.597798	2.02896	101.448	0.156065	20.0015	4.272e-07	Yes	No	Yes	No	No	Yes
F2	NS96	2.22384	CQ2	0.597798	2.02896	101.448	0.156065	21.7829	1.21133e-07	Yes	No	Yes	No	No	Yes
F3	NS96	1.92481	CQ3	0.597798	2.02896	101.448	0.156065	26.2162	5.26049e-09	Yes	No	Yes	No	No	Yes
F4	NS98	2.05485	CQ1	0.597798	2.02896	101.448	0.156065	21.1894	1.8434e-07	Yes	No	Yes	No	No	Yes
F5	NS98	2.23428	CQ2	0.597798	2.02896	101.448	0.156065	23.4892	3.62209e-08	Yes	No	Yes	No	No	Yes
F6	NS98	1.90349	CQ3	0.597798	2.02896	101.448	0.156065	26.2659	5.07872e-09	Yes	No	Yes	No	No	Yes
F7	S86	2.19791	CQ1	0.597798	1.9983	99.9151	0.122923	21.2585	2.42638e-07	Yes	No	Yes	No	No	Yes
F8	S86	1.98779	CQ2	0.597798	1.9983	99.9151	0.122923	21.7521	1.72408e-07	Yes	No	Yes	No	No	No
F9	S86	2.04956	CQ3	0.597798	1.9983	99.9151	0.122923	27.0252	4.4783e-09	Yes	No	Yes	No	No	Yes
F10	S87	2.12729	CQ1	0.597798	1.9983	99.9151	0.122923	18.2764	1.91229e-06	Yes	No	Yes	No	No	Yes
F11	S87	2.07834	CQ2	0.597798	1.9983	99.9151	0.122923	18.3268	1.84669e-06	Yes	No	Yes	No	No	Yes
F12	S87	2.05794	CQ3	0.597798	1.9983	99.9151	0.122923	20.1247	5.31898e-07	Yes	No	Yes	No	No	Yes
G1	S88	2.0262	CQ1	0.597798	2.02896	101.448	0.156065	20.0989	3.98768e-07	Yes	No	Yes	No	No	Yes
G2	S88	1.92841	CQ2	0.597798	2.02896	101.448	0.156065	27.6041	1.97044e-09	Yes	No	Yes	No	No	Yes
G3	S88		CQ3	0.597798	2.02896	101.448	0.156065			No	No	No	No	No	No
G4	S89		CQ1	0.597798	2.02896	101.448	0.156065			Yes	Yes	No	No	No	No
G5	S89	2.15375	CQ2	0.597798	2.02896	101.448	0.156065	20.685	2.63406e-07	Yes	No	Yes	No	No	Yes
G6	S89	2.01355	CQ3	0.597798	2.02896	101.448	0.156065	26.5347	4.19916e-09	Yes	No	Yes	No	No	Yes
G7	S90	2.21174	CQ1	0.597798	1.9983	99.9151	0.122923	23.1998	6.32824e-08	Yes	No	Yes	No	No	No
G8	S90	2.08044	CQ2	0.597798	1.9983	99.9151	0.122923	23.6884	4.51213e-08	Yes	No	Yes	No	No	Yes
G9	S90	1.93277	CQ3	0.597798	1.9983	99.9151	0.122923	29.3067	9.22918e-10	Yes	No	Yes	No	No	Yes
G10	S91	1.95167	CQ1	0.597798	1.9983	99.9151	0.122923	22.4998	1.02741e-07	Yes	No	Yes	No	No	Yes
G11	S91	1.97829	CQ2	0.597798	1.9983	99.9151	0.122923	24.5123	2.55065e-08	Yes	No	Yes	No	No	Yes
G12	S91		CQ3	0.597798	1.9983	99.9151	0.122923			No	No	No	No	No	No
H11	NTC		CQ2	0.597798	1.9983	99.9151	0.122923			No	No	No	No	No	No
H12	NTC		CQ3	0.597798	1.9983	99.9151	0.122923			No	No	No	No	No	No
well	smple	indiv PCR eff	target	common threshold	mean PCR eff - no plateau - stat efficiency		standard error of the stat PCR eff - no plateau - stat efficiency	Cq (mean eff) - no plateau - stat efficiency	N0 (mean eff) - no plateau - stat efficiency	amplification	baseline error	plateau	noisy sample	PCR efficiency outlier - no plateau	used for W-o-L setting
A1	S96	1.95804	CQ1	0.561093	1.9857	99.2849	0.217726	20.7367	3.72634e-07	Yes	No	Yes	No	No	Yes
A2	S96	1.96416	CQ2	0.561093	1.9857	99.2849	0.217726	21.8895	1.68989e-07	Yes	No	Yes	No	No	Yes
A3	S96	1.89586	CQ3	0.561093	1.9857	99.2849	0.217726	26.3293	8.03853e-09	Yes	No	Yes	No	No	Yes
A4	S97	2.09912	CQ1	0.561093	1.9857	99.2849	0.217726	19.9878	6.22859e-07	Yes	No	Yes	No	No	Yes
A5	S97	2.00751	CQ2	0.561093	1.9857	99.2849	0.217726	21.3069	2.52019e-07	Yes	No	Yes	No	No	Yes
A6	S97	1.95004	CQ3	0.561093	1.9857	99.2849	0.217726	29.0954	1.20539e-09	Yes	No	Yes	No	No	Yes
A7	S98		CQ1	0.561093	1.99462	99.7309	0.105014			No	No	No	No	No	No
A8	S98	2.01988	CQ2	0.561093	1.99462	99.7309	0.105014	21.935	1.48458e-07	Yes	No	Yes	No	No	Yes
A9	S98	1.90898	CQ3	0.561093	1.99462	99.7309	0.105014	27.899	2.41686e-09	Yes	No	Yes	No	No	Yes
A10	S99	2.10369	CQ1	0.561093	1.99462	99.7309	0.105014	20.6264	3.66442e-07	Yes	No	Yes	No	No	Yes
A11	S99	1.93639	CQ2	0.561093	1.99462	99.7309	0.105014	22.071	1.35157e-07	Yes	No	Yes	No	No	Yes
A12	S99	1.88522	CQ3	0.561093	1.99462	99.7309	0.105014	26.872	4.91153e-09	Yes	No	Yes	No	No	Yes
B1	S100	2.20744	CQ1	0.561093	1.9857	99.2849	0.217726	19.4481	9.0197e-07	Yes	No	Yes	No	No	Yes
B2	S100	2.20639	CQ2	0.561093	1.9857	99.2849	0.217726	21.4985	2.20979e-07	Yes	No	Yes	No	No	Yes
B3	S100	1.85043	CQ3	0.561093	1.9857	99.2849	0.217726	26.4792	7.25298e-09	Yes	No	Yes	No	No	Yes
B7	S101	2.07873	CQ1	0.561093	1.99462	99.7309	0.105014	20.3204	4.52665e-07	Yes	No	Yes	No	No	Yes
B8	S101	2.08152	CQ2	0.561093	1.99462	99.7309	0.105014	21.9726	1.44652e-07	Yes	No	Yes	No	No	Yes
B9	S101	1.74887	CQ3	0.561093	1.99462	99.7309	0.105014	24.8876	1.93308e-08	Yes	No	Yes	No	No	Yes
B10	S102	1.9039	CQ1	0.561093	1.99462	99.7309	0.105014	24.5689	2.40881e-08	Yes	No	Yes	No	No	Yes
B11	S102	1.94942	CQ2	0.561093	1.99462	99.7309	0.105014	26.0398	8.72483e-09	Yes	No	Yes	No	No	Yes
B12	S102	1.91513	CQ3	0.561093	1.99462	99.7309	0.105014	31.7616	1.67884e-10	Yes	No	Yes	No	No	Yes
C1	S92	1.96823	CQ1	0.561093	1.9857	99.2849	0.217726	19.8262	6.95897e-07	Yes	No	Yes	No	No	No
C2	S92	2.18654	CQ2	0.561093	1.9857	99.2849	0.217726	21.5217	2.17486e-07	Yes	No	Yes	No	No	Yes
C3	S92		CQ3	0.561093	1.9857	99.2849	0.217726			No	No	No	No	No	No
C4	S93	1.9915	CQ1	0.561093	1.9857	99.2849	0.217726	21.4482	2.28732e-07	Yes	No	Yes	No	No	Yes
C5	S93	2.02959	CQ2	0.561093	1.9857	99.2849	0.217726	22.3734	1.21256e-07	Yes	No	Yes	No	No	Yes
C6	S93	1.93213	CQ3	0.561093	1.9857	99.2849	0.217726	26.2932	8.2405e-09	Yes	No	Yes	No	No	Yes
C7	S94		CQ1	0.561093	1.99462	99.7309	0.105014			Yes	Yes	No	No	No	No
C8	S94	2.10578	CQ2	0.561093	1.99462	99.7309	0.105014	21.6233	1.84113e-07	Yes	No	Yes	No	No	Yes
C9	S94	1.88435	CQ3	0.561093	1.99462	99.7309	0.105014	26.0352	8.75265e-09	Yes	No	Yes	No	No	Yes
C10	S95		CQ1	0.561093	1.99462	99.7309	0.105014			Yes	Yes	No	No	No	No
C11	S95	2.00374	CQ2	0.561093	1.99462	99.7309	0.105014	20.8654	3.10698e-07	Yes	No	Yes	No	No	Yes
C12	S95		CQ3	0.561093	1.99462	99.7309	0.105014			Yes	Yes	No	No	No	No
D1	NS34	2.56284	CQ1	0.561093	1.9857	99.2849	0.217726	20.4303	4.5981e-07	Yes	No	Yes	No	No	Yes
D2	NS34	2.20701	CQ2	0.561093	1.9857	99.2849	0.217726	21.3045	2.52433e-07	Yes	No	Yes	No	No	Yes
D3	NS34	2.02929	CQ3	0.561093	1.9857	99.2849	0.217726	26.8366	5.67631e-09	Yes	No	Yes	No	No	Yes
D4	NS35	2.06893	CQ1	0.561093	1.9857	99.2849	0.217726	20.0493	5.9716e-07	Yes	No	Yes	No	No	Yes
D5	NS35		CQ2	0.561093	1.9857	99.2849	0.217726			No	No	No	No	No	No
D6	NS35	1.84276	CQ3	0.561093	1.9857	99.2849	0.217726	26.5247	7.03006e-09	Yes	No	Yes	No	No	Yes
D7	NS36	2.13576	CQ1	0.561093	1.99462	99.7309	0.105014	19.6106	7.38927e-07	Yes	No	Yes	No	No	Yes
D8	NS36	2.0598	CQ2	0.561093	1.99462	99.7309	0.105014	21.1124	2.61987e-07	Yes	No	Yes	No	No	Yes
D9	NS36	1.82293	CQ3	0.561093	1.99462	99.7309	0.105014	24.9042	1.91101e-08	Yes	No	Yes	No	No	Yes
D10	NS37		CQ1	0.561093	1.99462	99.7309	0.105014			No	No	No	No	No	No
D11	NS37		CQ2	0.561093	1.99462	99.7309	0.105014			No	No	No	No	No	No
D12	NS37		CQ3	0.561093	1.99462	99.7309	0.105014			No	No	No	No	No	No
E1	NS38	1.62295	CQ1	0.561093	1.9857	99.2849	0.217726	18.8967	1.31661e-06	Yes	No	Yes	No	No	Yes
E2	NS38	1.59386	CQ2	0.561093	1.9857	99.2849	0.217726	20.2197	5.31277e-07	Yes	No	Yes	No	No	Yes
E3	NS38	1.58461	CQ3	0.561093	1.9857	99.2849	0.217726	25.9059	1.07479e-08	Yes	No	Yes	No	No	Yes
E4	NS39	1.81916	CQ1	0.561093	1.9857	99.2849	0.217726	19.1748	1.08794e-06	Yes	No	Yes	No	No	Yes
E5	NS39	1.71083	CQ2	0.561093	1.9857	99.2849	0.217726	20.3325	4.91727e-07	Yes	No	Yes	No	No	Yes
E6	NS39	1.76576	CQ3	0.561093	1.9857	99.2849	0.217726	26.0467	9.7585e-09	Yes	No	Yes	No	No	Yes
E7	NS40	2.1592	CQ1	0.561093	1.99462	99.7309	0.105014	19.52	7.86659e-07	Yes	No	Yes	No	No	Yes
E8	NS40	2.05165	CQ2	0.561093	1.99462	99.7309	0.105014	21.5358	1.95572e-07	Yes	No	Yes	No	No	Yes
E9	NS40	1.89276	CQ3	0.561093	1.99462	99.7309	0.105014	26.3115	7.23233e-09	Yes	No	Yes	No	No	Yes
E10	NS41		CQ1	0.561093	1.99462	99.7309	0.105014			Yes	Yes	No	No	No	No
E11	NS41	2.105	CQ2	0.561093	1.99462	99.7309	0.105014	18.0878	2.11468e-06	Yes	No	Yes	No	No	No
E12	NS41	2.01352	CQ3	0.561093	1.99462	99.7309	0.105014	20.4411	4.16457e-07	Yes	No	Yes	No	No	Yes
F1	NS42	2.25115	CQ1	0.561093	1.9857	99.2849	0.217726	20.369	4.79571e-07	Yes	No	Yes	No	No	Yes
F2	NS42		CQ2	0.561093	1.9857	99.2849	0.217726			Yes	Yes	No	No	No	No
F3	NS42	1.9523	CQ3	0.561093	1.9857	99.2849	0.217726	25.9783	1.02272e-08	Yes	No	Yes	No	No	Yes
F7	NS43	2.18778	CQ1	0.561093	1.99462	99.7309	0.105014	20.3246	4.51351e-07	Yes	No	Yes	No	No	Yes
F8	NS43	2.07762	CQ2	0.561093	1.99462	99.7309	0.105014	21.3469	2.22829e-07	Yes	No	Yes	No	No	Yes
F9	NS43	1.95023	CQ3	0.561093	1.99462	99.7309	0.105014	25.4947	1.27115e-08	Yes	No	Yes	No	No	Yes
F10	NS44		CQ1	0.561093	1.99462	99.7309	0.105014			No	No	No	No	No	No
F11	NS44		CQ2	0.561093	1.99462	99.7309	0.105014			No	No	No	No	No	No
F12	NS44		CQ3	0.561093	1.99462	99.7309	0.105014			No	No	No	No	No	No
G1	NS33	2.3438	CQ1	0.561093	1.9857	99.2849	0.217726	20.0343	6.03329e-07	Yes	No	Yes	No	No	Yes
G2	NS33	2.27963	CQ2	0.561093	1.9857	99.2849	0.217726	21.5692	2.10508e-07	Yes	No	Yes	No	No	Yes
G3	NS33	1.56329	CQ3	0.561093	1.9857	99.2849	0.217726	28.6055	1.68679e-09	Yes	No	Yes	No	No	Yes
G4	NS23	2.05376	CQ1	0.561093	1.9857	99.2849	0.217726	21.1835	2.74281e-07	Yes	No	Yes	No	No	Yes
G5	NS23	1.99744	CQ2	0.561093	1.9857	99.2849	0.217726	22.169	1.39509e-07	Yes	No	Yes	No	No	Yes
G6	NS23	1.89165	CQ3	0.561093	1.9857	99.2849	0.217726	26.384	7.74291e-09	Yes	No	Yes	No	No	Yes
G7	S33	1.94821	CQ1	0.561093	1.99462	99.7309	0.105014	19.8787	6.1408e-07	Yes	No	Yes	No	No	Yes
G8	S33		CQ2	0.561093	1.99462	99.7309	0.105014			Yes	Yes	No	No	No	No
G9	S33	1.97751	CQ3	0.561093	1.99462	99.7309	0.105014	26.9956	4.50963e-09	Yes	No	Yes	No	No	Yes
H11	NTC		CQ2	0.561093	1.99462	99.7309	0.105014			No	No	No	No	No	No
H12	NTC		CQ3	0.561093	1.99462	99.7309	0.105014	33.7126	4.36502e-11	No	No	No	No	No	No
well	smple	indiv PCR eff	target	common threshold	mean PCR eff - no plateau - stat efficiency		standard error of the stat PCR eff - no plateau - stat efficiency	Cq (mean eff) - no plateau - stat efficiency	N0 (mean eff) - no plateau - stat efficiency	amplification	baseline error	plateau	noisy sample	PCR efficiency outlier - no plateau	used for W-o-L setting
A1	S10		CQ1	0.940964	1.92372	96.186	0.17291			No	No	No	No	No	No
A2	S10	1.75159	CQ2	0.940964	1.92372	96.186	0.17291	22.8074	3.11192e-07	Yes	No	Yes	No	No	No
A3	S10		CQ3	0.940964	1.92372	96.186	0.17291			No	No	No	No	No	No
A4	S12	2.12226	CQ1	0.940964	1.92372	96.186	0.17291	21.4836	7.39909e-07	Yes	No	Yes	No	No	No
A5	S12	1.62896	CQ2	0.940964	1.92372	96.186	0.17291	21.3843	7.89597e-07	Yes	No	Yes	No	No	Yes
A6	S12		CQ3	0.940964	1.92372	96.186	0.17291			Yes	Yes	No	No	No	No
A7	S13	1.60188	CQ1	0.940964	1.78	88.9999	0.135208	21.422	4.06516e-06	Yes	No	Yes	No	No	Yes
A8	S13	1.5934	CQ2	0.940964	1.78	88.9999	0.135208	21.3317	4.2826e-06	Yes	No	Yes	No	No	Yes
A9	S13	1.78749	CQ3	0.940964	1.78	88.9999	0.135208	20.3264	7.64597e-06	Yes	No	Yes	No	No	Yes
A10	S14	1.85861	CQ1	0.940964	1.78	88.9999	0.135208	20.7262	6.07185e-06	Yes	No	Yes	No	No	Yes
A11	S14	1.71474	CQ2	0.940964	1.78	88.9999	0.135208	21.8596	3.15873e-06	Yes	No	Yes	No	No	Yes
A12	S14	1.67898	CQ3	0.940964	1.78	88.9999	0.135208	25.8096	3.2385e-07	Yes	No	Yes	No	No	Yes
B1	S15	1.87141	CQ1	0.940964	1.92372	96.186	0.17291	19.9267	2.0491e-06	Yes	No	Yes	No	No	Yes
B2	S15	1.64897	CQ2	0.940964	1.92372	96.186	0.17291	25.035	7.2458e-08	Yes	No	Yes	No	No	Yes
B3	S15	1.71546	CQ3	0.940964	1.92372	96.186	0.17291	26.7141	2.41528e-08	Yes	No	Yes	No	No	Yes
B7	S16	1.60198	CQ1	0.940964	1.78	88.9999	0.135208	20.2414	8.03042e-06	Yes	No	Yes	No	No	No
B8	S16	1.86356	CQ2	0.940964	1.78	88.9999	0.135208	21.5347	3.80953e-06	Yes	No	Yes	No	No	Yes
B9	S16	1.73169	CQ3	0.940964	1.78	88.9999	0.135208	25.9963	2.90791e-07	Yes	No	Yes	No	No	Yes
B10	S17	1.9002	CQ1	0.940964	1.78	88.9999	0.135208	20.1986	8.23075e-06	Yes	No	Yes	No	No	Yes
B11	S17	1.88441	CQ2	0.940964	1.78	88.9999	0.135208	21.4339	4.03748e-06	Yes	No	Yes	No	No	No
B12	S17	1.42806	CQ3	0.940964	1.78	88.9999	0.135208	28.3505	7.48271e-08	Yes	No	Yes	No	No	Yes
C1	S18	1.92173	CQ1	0.940964	1.92372	96.186	0.17291	21.6257	6.74229e-07	Yes	No	Yes	No	No	No
C2	S18	1.96203	CQ2	0.940964	1.92372	96.186	0.17291	23.4224	2.0811e-07	Yes	No	Yes	No	No	Yes
C3	S18		CQ3	0.940964	1.92372	96.186	0.17291			No	No	No	No	No	No
C7	S19		CQ1	0.940964	1.78	88.9999	0.135208			No	No	No	No	No	No
C8	S19	1.92639	CQ2	0.940964	1.78	88.9999	0.135208	21.4042	4.1071e-06	Yes	No	Yes	No	No	Yes
C9	S19		CQ3	0.940964	1.78	88.9999	0.135208			Yes	No	No	Yes	No	No
D1	S20	1.85295	CQ1	0.940964	1.92372	96.186	0.17291	20.9313	1.06198e-06	Yes	No	Yes	No	No	Yes
D2	S20		CQ2	0.940964	1.92372	96.186	0.17291			Yes	Yes	No	No	No	No
D3	S20	1.68127	CQ3	0.940964	1.92372	96.186	0.17291	24.9726	7.54768e-08	Yes	No	Yes	No	No	Yes
D7	S21		CQ1	0.940964	1.78	88.9999	0.135208			Yes	Yes	No	No	No	No
D8	S21		CQ2	0.940964	1.78	88.9999	0.135208			No	No	No	No	No	No
D9	S21		CQ3	0.940964	1.78	88.9999	0.135208			Yes	Yes	No	No	No	No
E1	S22	2.25219	CQ1	0.940964	1.92372	96.186	0.17291	20.8932	1.08881e-06	Yes	No	Yes	No	No	No
E2	S22	2.01902	CQ2	0.940964	1.92372	96.186	0.17291	22.3081	4.31415e-07	Yes	No	Yes	No	No	No
E3	S22		CQ3	0.940964	1.92372	96.186	0.17291			No	No	No	No	No	No
E4	S23		CQ1	0.940964	1.92372	96.186	0.17291			Yes	Yes	No	No	No	No
E5	S23	1.97544	CQ2	0.940964	1.92372	96.186	0.17291	21.8646	5.76667e-07	Yes	No	Yes	No	No	Yes
E6	S23		CQ3	0.940964	1.92372	96.186	0.17291			No	No	No	No	No	No
E7	NS4		CQ1	0.940964	1.78	88.9999	0.135208			Yes	Yes	No	No	No	No
E8	NS4	1.90476	CQ2	0.940964	1.78	88.9999	0.135208	21.2631	4.45519e-06	Yes	No	Yes	No	No	No
E9	NS4	1.85533	CQ3	0.940964	1.78	88.9999	0.135208	27.1299	1.51253e-07	Yes	No	Yes	No	No	Yes
E10	NS10	1.68137	CQ1	0.940964	1.78	88.9999	0.135208	18.7929	1.85128e-05	Yes	No	Yes	No	No	Yes
E11	NS10	1.87983	CQ2	0.940964	1.78	88.9999	0.135208	18.4491	2.25713e-05	Yes	No	Yes	No	No	Yes
E12	NS10		CQ3	0.940964	1.78	88.9999	0.135208			No	No	No	No	No	No
F4	NS15		CQ1	0.940964	1.92372	96.186	0.17291			Yes	Yes	No	No	No	No
F5	NS15	2.15359	CQ2	0.940964	1.92372	96.186	0.17291	22.0628	5.06539e-07	Yes	No	Yes	No	No	Yes
F6	NS15	1.8553	CQ3	0.940964	1.92372	96.186	0.17291	25.5134	5.29849e-08	Yes	No	Yes	No	No	Yes
F7	NS16		CQ1	0.940964	1.78	88.9999	0.135208			Yes	Yes	No	No	No	No
F8	NS16	1.92649	CQ2	0.940964	1.78	88.9999	0.135208	21.3683	4.19316e-06	Yes	No	Yes	No	No	No
F9	NS16	1.76706	CQ3	0.940964	1.78	88.9999	0.135208	26.2074	2.57463e-07	Yes	No	Yes	No	No	Yes
F10	NS17	1.9123	CQ1	0.940964	1.78	88.9999	0.135208	18.4282	2.28448e-05	Yes	No	Yes	No	No	Yes
F11	NS17		CQ2	0.940964	1.78	88.9999	0.135208			Yes	No	Yes	No	No	No
F12	NS17		CQ3	0.940964	1.78	88.9999	0.135208			No	No	No	No	No	No
G1	NS18	2.03286	CQ1	0.940964	1.92372	96.186	0.17291	21.4108	7.76034e-07	Yes	No	Yes	No	No	No
G2	NS18	1.95506	CQ2	0.940964	1.92372	96.186	0.17291	23.021	2.70601e-07	Yes	No	Yes	No	No	Yes
G3	NS18	1.73319	CQ3	0.940964	1.92372	96.186	0.17291	26.0534	3.72149e-08	Yes	No	Yes	No	No	Yes
G4	NS19	2.01186	CQ1	0.940964	1.92372	96.186	0.17291	21.0902	9.57118e-07	Yes	No	Yes	No	No	Yes
G5	NS19	1.99805	CQ2	0.940964	1.92372	96.186	0.17291	22.4714	3.87705e-07	Yes	No	Yes	No	No	Yes
G6	NS19	1.91438	CQ3	0.940964	1.92372	96.186	0.17291	26.9381	2.08608e-08	Yes	No	Yes	No	No	Yes
G7	NS20	1.75645	CQ1	0.940964	1.78	88.9999	0.135208	20.0623	8.90372e-06	Yes	No	Yes	No	No	No
G8	NS20	1.87814	CQ2	0.940964	1.78	88.9999	0.135208	21.5601	3.754e-06	Yes	No	Yes	No	No	Yes
G9	NS20	1.82091	CQ3	0.940964	1.78	88.9999	0.135208	26.5288	2.13911e-07	Yes	No	Yes	No	No	Yes
G10	NS22	1.80257	CQ1	0.940964	1.78	88.9999	0.135208	25.2378	4.50322e-07	Yes	No	Yes	No	No	Yes
G11	NS22		CQ2	0.940964	1.78	88.9999	0.135208			No	No	No	No	No	No
G12	NS22		CQ3	0.940964	1.78	88.9999	0.135208			No	No	No	No	No	No
H11	NTC		CQ2	0.940964	1.78	88.9999	0.135208			No	No	No	No	No	No
H12	NTC		CQ3	0.940964	1.78	88.9999	0.135208			No	No	No	No	No	No
well	smple	indiv PCR eff	target	common threshold	mean PCR eff - no plateau - stat efficiency		standard error of the stat PCR eff - no plateau - stat efficiency	Cq (mean eff) - no plateau - stat efficiency	N0 (mean eff) - no plateau - stat efficiency	amplification	baseline error	plateau	noisy sample	PCR efficiency outlier - no plateau	used for W-o-L setting
A1	S2	1.59851	CQ1	0.570249	1.91382	95.691	0.15392	21.5126	4.9163e-07	Yes	No	Yes	No	No	No
A2	S2	1.84828	CQ2	0.570249	1.91382	95.691	0.15392	21.287	5.69152e-07	Yes	No	Yes	No	No	Yes
A3	S2	1.73841	CQ3	0.570249	1.91382	95.691	0.15392	25.9975	2.67508e-08	Yes	No	Yes	No	No	Yes
A4	S29	2.0473	CQ1	0.570249	1.91382	95.691	0.15392	20.1275	1.20809e-06	Yes	No	Yes	No	No	Yes
A5	S29	2.14779	CQ2	0.570249	1.91382	95.691	0.15392	20.7232	8.20684e-07	Yes	No	Yes	No	No	Yes
A6	S29	2.03905	CQ3	0.570249	1.91382	95.691	0.15392	24.317	7.9631e-08	Yes	No	Yes	No	No	No
A7	S33	1.57723	CQ1	0.570249	1.8725	93.6251	0.167899	18.1516	6.47387e-06	Yes	No	Yes	No	No	Yes
A8	S33	1.58008	CQ2	0.570249	1.8725	93.6251	0.167899	19.2453	3.25998e-06	Yes	No	Yes	No	No	Yes
A9	S33	1.64992	CQ3	0.570249	1.8725	93.6251	0.167899	25.1374	8.09267e-08	Yes	No	Yes	No	No	Yes
A10	S39	1.75181	CQ1	0.570249	1.8725	93.6251	0.167899	19.7278	2.40865e-06	Yes	No	Yes	No	No	Yes
A11	S39	1.76659	CQ2	0.570249	1.8725	93.6251	0.167899	21.3965	8.45626e-07	Yes	No	Yes	No	No	Yes
A12	S39	1.60371	CQ3	0.570249	1.8725	93.6251	0.167899	20.6063	1.38818e-06	Yes	No	Yes	No	No	No
B1	S43	2.11696	CQ1	0.570249	1.91382	95.691	0.15392	19.6612	1.63515e-06	Yes	No	Yes	No	No	Yes
B2	S43	2.06781	CQ2	0.570249	1.91382	95.691	0.15392	21.2347	5.8882e-07	Yes	No	Yes	No	No	Yes
B3	S43	1.67236	CQ3	0.570249	1.91382	95.691	0.15392	24.9804	5.17689e-08	Yes	No	Yes	No	No	Yes
B4	S47		CQ1	0.570249	1.91382	95.691	0.15392			Yes	Yes	No	No	No	No
B5	S47	1.99858	CQ2	0.570249	1.91382	95.691	0.15392	21.9843	3.61965e-07	Yes	No	Yes	No	No	Yes
B6	S47	1.86219	CQ3	0.570249	1.91382	95.691	0.15392	25.4237	3.88237e-08	Yes	No	Yes	No	No	Yes
B7	S52	1.90603	CQ1	0.570249	1.8725	93.6251	0.167899	19.9344	2.11595e-06	Yes	No	Yes	No	No	Yes
B8	S52	1.85201	CQ2	0.570249	1.8725	93.6251	0.167899	20.5785	1.41265e-06	Yes	No	Yes	No	No	Yes
B9	S52	1.78639	CQ3	0.570249	1.8725	93.6251	0.167899	26.3454	3.7931e-08	Yes	No	Yes	No	No	Yes
B10	S53	1.59034	CQ1	0.570249	1.8725	93.6251	0.167899	18.6516	4.73117e-06	Yes	No	Yes	No	No	Yes
B11	S53	1.83868	CQ2	0.570249	1.8725	93.6251	0.167899	18.988	3.831e-06	Yes	No	Yes	No	No	Yes
B12	S53		CQ3	0.570249	1.8725	93.6251	0.167899			Yes	Yes	No	No	No	No
C1	S57		CQ1	0.570249	1.91382	95.691	0.15392			Yes	Yes	No	No	No	No
C2	S57	2.08348	CQ2	0.570249	1.91382	95.691	0.15392	20.8517	7.55014e-07	Yes	No	Yes	No	No	Yes
C3	S57		CQ3	0.570249	1.91382	95.691	0.15392			Yes	Yes	No	No	No	No
C4	S64	2.02491	CQ1	0.570249	1.91382	95.691	0.15392	19.4191	1.9134e-06	Yes	No	Yes	No	No	Yes
C5	S64	1.95873	CQ2	0.570249	1.91382	95.691	0.15392	20.349	1.04627e-06	Yes	No	Yes	No	No	Yes
C6	S64	1.66501	CQ3	0.570249	1.91382	95.691	0.15392	25.157	4.61599e-08	Yes	No	Yes	No	No	Yes
C7	S65		CQ1	0.570249	1.8725	93.6251	0.167899			No	No	No	No	No	No
C8	S65		CQ2	0.570249	1.8725	93.6251	0.167899			No	No	No	No	No	No
C9	S65		CQ3	0.570249	1.8725	93.6251	0.167899			No	No	No	No	No	No
C10	S66	1.6389	CQ1	0.570249	1.8725	93.6251	0.167899	18.5772	4.95694e-06	Yes	No	Yes	No	No	Yes
C11	S66	1.72303	CQ2	0.570249	1.8725	93.6251	0.167899	20.1603	1.83635e-06	Yes	No	Yes	No	No	Yes
C12	S66	2.13307	CQ3	0.570249	1.8725	93.6251	0.167899	25.3009	7.30365e-08	Yes	No	Yes	No	No	Yes
D4	S74	2.02431	CQ1	0.570249	1.91382	95.691	0.15392	20.1123	1.22007e-06	Yes	No	Yes	No	No	Yes
D5	S74	2.06264	CQ2	0.570249	1.91382	95.691	0.15392	21.3083	5.61332e-07	Yes	No	Yes	No	No	Yes
D6	S74	1.9969	CQ3	0.570249	1.91382	95.691	0.15392	25.5443	3.59002e-08	Yes	No	Yes	No	No	Yes
D7	NS12	2.03951	CQ1	0.570249	1.8725	93.6251	0.167899	19.9992	2.03161e-06	Yes	No	Yes	No	No	Yes
D8	NS12	1.93525	CQ2	0.570249	1.8725	93.6251	0.167899	21.1573	9.82542e-07	Yes	No	Yes	No	No	Yes
D9	NS12	1.79728	CQ3	0.570249	1.8725	93.6251	0.167899	26.0507	4.56331e-08	Yes	No	Yes	No	No	Yes
D10	NS13		CQ1	0.570249	1.8725	93.6251	0.167899			Yes	Yes	No	No	No	No
D11	NS13	2.07116	CQ2	0.570249	1.8725	93.6251	0.167899	22.4628	4.33207e-07	Yes	No	Yes	No	No	Yes
D12	NS13	1.97094	CQ3	0.570249	1.8725	93.6251	0.167899	24.6192	1.12005e-07	Yes	No	Yes	Yes	No	No
E1	NS14	1.8746	CQ1	0.570249	1.91382	95.691	0.15392	19.8665	1.43112e-06	Yes	No	Yes	No	No	Yes
E2	NS14	1.83515	CQ2	0.570249	1.91382	95.691	0.15392	20.9095	7.27171e-07	Yes	No	Yes	No	No	Yes
E3	NS14	1.71186	CQ3	0.570249	1.91382	95.691	0.15392	25.1271	4.70668e-08	Yes	No	Yes	No	No	Yes
E4	NS21	1.89943	CQ1	0.570249	1.91382	95.691	0.15392	19.803	1.49136e-06	Yes	No	Yes	No	No	Yes
E5	NS21	1.94415	CQ2	0.570249	1.91382	95.691	0.15392	20.9628	7.02464e-07	Yes	No	Yes	No	No	No
E6	NS21	1.95649	CQ3	0.570249	1.91382	95.691	0.15392	24.264	8.24146e-08	Yes	No	Yes	No	No	Yes
E7	NS23	2.08629	CQ1	0.570249	1.8725	93.6251	0.167899	20.2601	1.7249e-06	Yes	No	Yes	No	No	Yes
E8	NS23	2.05455	CQ2	0.570249	1.8725	93.6251	0.167899	21.2299	9.38768e-07	Yes	No	Yes	No	No	Yes
E9	NS23	1.81838	CQ3	0.570249	1.8725	93.6251	0.167899	24.8403	9.75021e-08	Yes	No	Yes	No	No	Yes
E10	NS24	1.86328	CQ1	0.570249	1.8725	93.6251	0.167899	19.1916	3.37158e-06	Yes	No	Yes	No	No	Yes
E11	NS24	2.02619	CQ2	0.570249	1.8725	93.6251	0.167899	20.4838	1.49905e-06	Yes	No	Yes	No	No	Yes
E12	NS24	1.74918	CQ3	0.570249	1.8725	93.6251	0.167899	23.397	2.41104e-07	Yes	No	Yes	No	No	No
F4	NS30	2.11801	CQ1	0.570249	1.91382	95.691	0.15392	21.7519	4.20905e-07	Yes	No	Yes	No	No	Yes
F5	NS30	2.03391	CQ2	0.570249	1.91382	95.691	0.15392	23.4162	1.4289e-07	Yes	No	Yes	No	No	Yes
F6	NS30	1.96183	CQ3	0.570249	1.91382	95.691	0.15392	25.3861	3.97825e-08	Yes	No	Yes	No	No	Yes
F7	NS33	2.09224	CQ1	0.570249	1.8725	93.6251	0.167899	20.1067	1.89909e-06	Yes	No	Yes	No	No	Yes
F8	NS33	2.13632	CQ2	0.570249	1.8725	93.6251	0.167899	21.8568	6.33569e-07	Yes	No	Yes	No	No	Yes
F9	NS33	1.816	CQ3	0.570249	1.8725	93.6251	0.167899	25.0585	8.50305e-08	Yes	No	Yes	No	No	Yes
F10	NS50	2.13471	CQ1	0.570249	1.8725	93.6251	0.167899	19.3471	3.05825e-06	Yes	No	Yes	No	No	No
F11	NS50	2.14229	CQ2	0.570249	1.8725	93.6251	0.167899	21.4809	8.02009e-07	Yes	No	Yes	No	No	Yes
F12	NS50	1.81211	CQ3	0.570249	1.8725	93.6251	0.167899	25.4278	6.74492e-08	Yes	No	Yes	No	No	No
G1	NS51	2.03773	CQ1	0.570249	1.91382	95.691	0.15392	19.4866	1.8313e-06	Yes	No	Yes	No	No	No
G2	NS51		CQ2	0.570249	1.91382	95.691	0.15392			Yes	Yes	No	No	No	No
G3	NS51	1.82472	CQ3	0.570249	1.91382	95.691	0.15392	25.6801	3.28718e-08	Yes	No	Yes	No	No	Yes
G4	NS52	2.08615	CQ1	0.570249	1.91382	95.691	0.15392	19.6588	1.63764e-06	Yes	No	Yes	No	No	Yes
G5	NS52	1.9928	CQ2	0.570249	1.91382	95.691	0.15392	21.1497	6.22198e-07	Yes	No	Yes	No	No	Yes
G6	NS52	1.778	CQ3	0.570249	1.91382	95.691	0.15392	26.5478	1.87155e-08	Yes	No	Yes	No	No	Yes
G7	NS53	1.98688	CQ1	0.570249	1.8725	93.6251	0.167899	20.7351	1.28045e-06	Yes	No	Yes	No	No	No
G8	NS53	1.98458	CQ2	0.570249	1.8725	93.6251	0.167899	20.5693	1.42077e-06	Yes	No	Yes	No	No	Yes
G9	NS53	1.80766	CQ3	0.570249	1.8725	93.6251	0.167899	25.5529	6.23591e-08	Yes	No	Yes	No	No	Yes
H10	NTC		CQ1	0.570249	1.8725	93.6251	0.167899	24.874	9.54619e-08	No	No	No	No	No	No
H11	NTC		CQ2	0.570249	1.8725	93.6251	0.167899			No	No	No	No	No	No
H12	NTC		CQ3	0.570249	1.8725	93.6251	0.167899			No	No	No	No	No	No
well	smple	indiv PCR eff	target	common threshold	mean PCR eff - no plateau - stat efficiency		standard error of the stat PCR eff - no plateau - stat efficiency	Cq (mean eff) - no plateau - stat efficiency	N0 (mean eff) - no plateau - stat efficiency	amplification	baseline error	plateau	noisy sample	PCR efficiency outlier - no plateau	used for W-o-L setting
A1	S74	1.68274	cQ1	0.760384	2.09967	104.984	0.152489	21.7327	7.58254e-08	Yes	No	Yes	No	No	No
A2	S74	1.95623	cQ2	0.760384	2.0127	100.635	0.0902402	22.486	1.12266e-07	Yes	No	Yes	No	No	Yes
A3	S74	1.87095	cQ3	0.760384	1.94828	97.4141	0.127788	25.8647	2.45069e-08	Yes	No	Yes	No	No	Yes
A4	S10	2.16269	cQ1	0.760384	2.09967	104.984	0.152489	21.6546	8.0345e-08	Yes	No	Yes	No	No	Yes
A5	S10	2.05811	cQ2	0.760384	2.0127	100.635	0.0902402	22.8068	8.97036e-08	Yes	No	Yes	No	No	Yes
A6	S10	2.06373	cQ3	0.760384	1.94828	97.4141	0.127788	25.6123	2.89987e-08	Yes	No	Yes	No	No	Yes
A7	S85	2.10611	cQ1	0.760384	2.09967	104.984	0.152489	20.5424	1.83341e-07	Yes	No	Yes	No	No	Yes
A8	S85	1.98965	cQ2	0.760384	2.0127	100.635	0.0902402	21.4894	2.2543e-07	Yes	No	Yes	No	No	Yes
A9	S85	1.80882	cQ3	0.760384	1.94828	97.4141	0.127788	28.1908	5.19427e-09	Yes	No	Yes	No	No	Yes
A10	S14	2.15288	cQ1	0.760384	2.09967	104.984	0.152489	21.5687	8.56301e-08	Yes	No	Yes	No	No	Yes
A11	S14	2.02063	cQ2	0.760384	2.0127	100.635	0.0902402	22.7156	9.56109e-08	Yes	No	Yes	No	No	Yes
A12	S14	1.89	cQ3	0.760384	1.94828	97.4141	0.127788	28.6703	3.7726e-09	Yes	No	Yes	No	No	No
B1	S15	2.01553	cQ1	0.760384	2.09967	104.984	0.152489	21.6681	7.95466e-08	Yes	No	Yes	No	No	No
B2	S15	1.9451	cQ2	0.760384	2.0127	100.635	0.0902402	23.2525	6.56758e-08	Yes	No	Yes	No	No	Yes
B3	S15	1.8624	cQ3	0.760384	1.94828	97.4141	0.127788	30.1635	1.39353e-09	Yes	No	Yes	No	No	Yes
B4	S96	2.06298	cQ1	0.760384	2.09967	104.984	0.152489	20.6773	1.65888e-07	Yes	No	Yes	No	No	Yes
B5	S96	1.935	cQ2	0.760384	2.0127	100.635	0.0902402	22.0303	1.54413e-07	Yes	No	Yes	No	No	Yes
B6	S96	1.94703	cQ3	0.760384	1.94828	97.4141	0.127788	26.7991	1.31415e-08	Yes	No	Yes	No	No	Yes
B7	S99	2.10347	cQ1	0.760384	2.09967	104.984	0.152489	22.3584	4.76681e-08	Yes	No	Yes	No	No	Yes
B8	S99	2.09404	cQ2	0.760384	2.0127	100.635	0.0902402	22.9347	8.2023e-08	Yes	No	Yes	No	No	Yes
B9	S99	2.16943	cQ3	0.760384	1.94828	97.4141	0.127788	26.2352	1.91407e-08	Yes	No	Yes	No	No	Yes
B10	S16	2.15367	cQ1	0.760384	2.09967	104.984	0.152489	21.1249	1.19012e-07	Yes	No	Yes	No	No	Yes
B11	S16	2.1798	cQ2	0.760384	2.0127	100.635	0.0902402	22.0952	1.47561e-07	Yes	No	Yes	No	No	Yes
B12	S16	2.21938	cQ3	0.760384	1.94828	97.4141	0.127788	27.1526	1.03808e-08	Yes	No	Yes	No	No	Yes
C1	S17	2.01972	cQ1	0.760384	2.09967	104.984	0.152489	21.4776	9.16201e-08	Yes	No	Yes	No	No	Yes
C2	S17		cQ2	0.760384	2.0127	100.635	0.0902402			Yes	Yes	No	No	No	No
C3	S17		cQ3	0.760384	1.94828	97.4141	0.127788			No	No	No	No	No	No
C4	S102	2.13989	cQ1	0.760384	2.09967	104.984	0.152489	19.7431	3.31715e-07	Yes	No	Yes	No	No	Yes
C5	S102	1.96495	cQ2	0.760384	2.0127	100.635	0.0902402	21.1945	2.77076e-07	Yes	No	Yes	No	No	Yes
C6	S102		cQ3	0.760384	1.94828	97.4141	0.127788			Yes	Yes	No	No	No	No
C7	S23	2.17286	cQ1	0.760384	2.09967	104.984	0.152489	21.5067	8.9662e-08	Yes	No	Yes	No	No	Yes
C8	S23	2.09362	cQ2	0.760384	2.0127	100.635	0.0902402	22.1853	1.38546e-07	Yes	No	Yes	No	No	Yes
C9	S23	2.06554	cQ3	0.760384	1.94828	97.4141	0.127788	26.2184	1.93572e-08	Yes	No	Yes	No	No	Yes
C10	S57	2.35853	cQ1	0.760384	2.09967	104.984	0.152489	20.6026	1.75328e-07	Yes	No	Yes	No	No	Yes
C11	S57	2.12078	cQ2	0.760384	2.0127	100.635	0.0902402	22.5303	1.08843e-07	Yes	No	Yes	No	No	Yes
C12	S57	2.07551	cQ3	0.760384	1.94828	97.4141	0.127788	27.341	9.15545e-09	Yes	No	Yes	No	No	Yes
D1	NS14	2.0923	cQ1	0.760384	2.09967	104.984	0.152489	20.6161	1.73581e-07	Yes	No	Yes	No	No	Yes
D2	NS14	1.8782	cQ2	0.760384	2.0127	100.635	0.0902402	21.4812	2.26717e-07	Yes	No	Yes	No	No	Yes
D3	NS14	1.96493	cQ3	0.760384	1.94828	97.4141	0.127788	27.2798	9.53678e-09	Yes	No	Yes	No	No	Yes
D4	NS51	2.15416	cQ1	0.760384	2.09967	104.984	0.152489	20.282	2.22402e-07	Yes	No	Yes	No	No	Yes
D5	NS51	1.92065	cQ2	0.760384	2.0127	100.635	0.0902402	21.0686	3.02573e-07	Yes	No	Yes	No	No	Yes
D6	NS51	1.84939	cQ3	0.760384	1.94828	97.4141	0.127788	27.2253	9.88995e-09	Yes	No	Yes	No	No	Yes
D7	NS52	2.23181	cQ1	0.760384	2.09967	104.984	0.152489	20.5221	1.86123e-07	Yes	No	Yes	No	No	Yes
D8	NS52	2.06634	cQ2	0.760384	2.0127	100.635	0.0902402	21.2734	2.62185e-07	Yes	No	Yes	No	No	Yes
D9	NS52	2.06574	cQ3	0.760384	1.94828	97.4141	0.127788	26.6847	1.41827e-08	Yes	No	Yes	No	No	Yes
D10	S2	2.63834	cQ1	0.760384	2.09967	104.984	0.152489	20.6744	1.66234e-07	Yes	No	Yes	No	No	Yes
D11	S2	1.97796	cQ2	0.760384	2.0127	100.635	0.0902402	22.4232	1.17311e-07	Yes	No	Yes	No	No	No
D12	S2	2.02133	cQ3	0.760384	1.94828	97.4141	0.127788	26.8583	1.2632e-08	Yes	No	Yes	No	No	Yes
E1	S74	1.92922	cQ1	0.760384	2.09967	104.984	0.152489	22.3758	4.70576e-08	Yes	No	Yes	No	No	Yes
E2	S74	1.49964	cQ2	0.760384	2.0127	100.635	0.0902402	24.1705	3.45568e-08	Yes	No	Yes	No	Yes	Yes
E3	S74		cQ3	0.760384	1.94828	97.4141	0.127788			Yes	Yes	No	No	No	No
E4	S33	1.91531	cQ1	0.760384	2.09967	104.984	0.152489	22.6287	3.9007e-08	Yes	No	Yes	No	No	Yes
E5	S33		cQ2	0.760384	2.0127	100.635	0.0902402			No	No	No	No	No	No
E6	S33		cQ3	0.760384	1.94828	97.4141	0.127788			Yes	Yes	No	No	No	No
E7	S57	1.97173	cQ1	0.760384	2.09967	104.984	0.152489	22.2838	5.03788e-08	Yes	No	Yes	No	No	Yes
E8	S57	2.02014	cQ2	0.760384	2.0127	100.635	0.0902402	21.2904	2.59092e-07	Yes	No	Yes	No	No	Yes
E9	S57	1.99968	cQ3	0.760384	1.94828	97.4141	0.127788	26.5769	1.52397e-08	Yes	No	Yes	No	No	No
E10	NS51	1.96959	cQ1	0.760384	2.09967	104.984	0.152489	20.2453	2.28552e-07	Yes	No	Yes	No	No	Yes
E11	NS51	2.116	cQ2	0.760384	2.0127	100.635	0.0902402	22.2552	1.31939e-07	Yes	No	Yes	No	No	Yes
E12	NS51	1.90378	cQ3	0.760384	1.94828	97.4141	0.127788	26.9539	1.18516e-08	Yes	No	Yes	No	No	Yes
F1	NS52	2.09136	cQ1	0.760384	2.09967	104.984	0.152489	20.8302	1.48099e-07	Yes	No	Yes	No	No	Yes
F2	NS52	1.91552	cQ2	0.760384	2.0127	100.635	0.0902402	21.5167	2.21163e-07	Yes	No	Yes	No	No	Yes
F3	NS52	1.83626	cQ3	0.760384	1.94828	97.4141	0.127788	27.81	6.69626e-09	Yes	No	Yes	No	No	Yes
F4	NS56	2.0514	cQ1	0.760384	2.09967	104.984	0.152489	20.6517	1.69058e-07	Yes	No	Yes	No	No	Yes
F5	NS56	1.91512	cQ2	0.760384	2.0127	100.635	0.0902402	22.3485	1.23604e-07	Yes	No	Yes	No	No	Yes
F6	NS56	1.89553	cQ3	0.760384	1.94828	97.4141	0.127788	27.7308	7.05916e-09	Yes	No	Yes	No	No	Yes
F10	NS66	2.20167	cQ1	0.760384	2.09967	104.984	0.152489	20.9654	1.33966e-07	Yes	No	Yes	No	No	Yes
F11	NS66	2.09376	cQ2	0.760384	2.0127	100.635	0.0902402	21.8187	1.79041e-07	Yes	No	Yes	No	No	Yes
F12	NS66	1.96707	cQ3	0.760384	1.94828	97.4141	0.127788	26.2332	1.91661e-08	Yes	No	Yes	No	No	Yes
H11	NTC		cQ2	0.760384	2.0127	100.635	0.0902402	22.5101	1.10388e-07	No	No	No	No	No	No
H12	NTC		cQ3	0.760384	1.94828	97.4141	0.127788	25.5704	2.98215e-08	No	No	No	No	No	No
well	smple	indiv PCR eff	target	common threshold	mean PCR eff - no plateau - stat efficiency		standard error of the stat PCR eff - no plateau - stat efficiency	Cq (mean eff) - no plateau - stat efficiency	N0 (mean eff) - no plateau - stat efficiency	amplification	baseline error	plateau	noisy sample	PCR efficiency outlier - no plateau	used for W-o-L setting
A4	NS58		CQ1	0.530808	2.16675	108.338	0.128044			Yes	Yes	No	No	No	No
A5	NS58	1.54037	CQ2	0.530808	2.09042	104.521	0.178113	21.5749	6.54522e-08	Yes	No	Yes	Yes	No	No
A6	NS58	1.9209	CQ3	0.530808	2.01335	100.668	0.123289	26.8521	3.66483e-09	Yes	No	Yes	No	No	Yes
A7	NS62	2.67115	CQ1	0.530808	2.16675	108.338	0.128044	21.1892	4.06826e-08	Yes	No	Yes	No	Yes	Yes
A8	NS62		CQ2	0.530808	2.09042	104.521	0.178113			Yes	Yes	No	No	No	No
A9	NS62	2.1658	CQ3	0.530808	2.01335	100.668	0.123289	25.395	1.016e-08	Yes	No	Yes	No	No	Yes
A10	NS63	2.2754	CQ1	0.530808	2.16675	108.338	0.128044	19.5997	1.3905e-07	Yes	No	Yes	No	No	Yes
A11	NS63	2.00589	CQ2	0.530808	2.09042	104.521	0.178113	22.3139	3.79569e-08	Yes	No	Yes	No	No	Yes
A12	NS63		CQ3	0.530808	2.01335	100.668	0.123289			No	No	No	No	No	No
B1	NS67		CQ1	0.530808	2.16675	108.338	0.128044			Yes	Yes	No	No	No	No
B2	NS67		CQ2	0.530808	2.09042	104.521	0.178113			Yes	Yes	No	No	No	No
B3	NS67		CQ3	0.530808	2.01335	100.668	0.123289			Yes	Yes	No	No	No	No
B4	NS69		CQ1	0.530808	2.16675	108.338	0.128044			No	No	No	No	No	No
B5	NS69	2.12266	CQ2	0.530808	2.09042	104.521	0.178113	21.7416	5.78844e-08	Yes	No	Yes	No	No	Yes
B6	NS69	1.97127	CQ3	0.530808	2.01335	100.668	0.123289	27.0928	3.09663e-09	Yes	No	Yes	No	No	Yes
B10	NS72	2.19313	CQ1	0.530808	2.16675	108.338	0.128044	19.355	1.68018e-07	Yes	No	Yes	No	No	Yes
B11	NS72	2.02803	CQ2	0.530808	2.09042	104.521	0.178113	21.3559	7.6924e-08	Yes	No	Yes	No	No	Yes
B12	NS72	1.81807	CQ3	0.530808	2.01335	100.668	0.123289	25.5689	8.99576e-09	Yes	No	Yes	No	No	Yes
C7	NS75	2.19064	CQ1	0.530808	2.16675	108.338	0.128044	22.8958	1.08725e-08	Yes	No	Yes	No	No	Yes
C8	NS75	1.90591	CQ2	0.530808	2.09042	104.521	0.178113	24.2604	9.03517e-09	Yes	No	Yes	No	No	Yes
C9	NS75	1.95785	CQ3	0.530808	2.01335	100.668	0.123289	23.6084	3.54725e-08	Yes	No	Yes	No	No	Yes
C10	NS76	2.1506	CQ1	0.530808	2.16675	108.338	0.128044	20.0356	9.92682e-08	Yes	No	Yes	No	No	Yes
C11	NS76	2.02027	CQ2	0.530808	2.09042	104.521	0.178113	20.8955	1.08017e-07	Yes	No	Yes	No	No	No
C12	NS76	1.99026	CQ3	0.530808	2.01335	100.668	0.123289	25.3109	1.07761e-08	Yes	No	Yes	No	No	Yes
D1	NS77	2.19217	CQ1	0.530808	2.16675	108.338	0.128044	21.1735	4.11795e-08	Yes	No	Yes	No	No	Yes
D2	NS77	2.30574	CQ2	0.530808	2.09042	104.521	0.178113	21.8327	5.41223e-08	Yes	No	Yes	No	No	Yes
D3	NS77	2.13649	CQ3	0.530808	2.01335	100.668	0.123289	26.0751	6.31253e-09	Yes	No	Yes	No	No	Yes
D4	NS78	2.51597	CQ1	0.530808	2.16675	108.338	0.128044	21.4131	3.4216e-08	Yes	No	Yes	No	No	Yes
D5	NS78	2.27124	CQ2	0.530808	2.09042	104.521	0.178113	21.6296	6.2868e-08	Yes	No	Yes	No	No	Yes
D6	NS78		CQ3	0.530808	2.01335	100.668	0.123289			Yes	Yes	No	No	No	No
D7	NS79	2.23965	CQ1	0.530808	2.16675	108.338	0.128044	20.6749	6.0553e-08	Yes	No	Yes	No	No	Yes
D8	NS79	2.03625	CQ2	0.530808	2.09042	104.521	0.178113	22.004	4.77016e-08	Yes	No	Yes	No	No	Yes
D9	NS79	2.1895	CQ3	0.530808	2.01335	100.668	0.123289	25.8685	7.29457e-09	Yes	No	Yes	No	No	Yes
D10	NS81	2.14676	CQ1	0.530808	2.16675	108.338	0.128044	18.6703	2.85278e-07	Yes	No	Yes	No	No	Yes
D11	NS81	2.05662	CQ2	0.530808	2.09042	104.521	0.178113	22.1434	4.30426e-08	Yes	No	Yes	No	No	Yes
D12	NS81	1.94023	CQ3	0.530808	2.01335	100.668	0.123289	24.4449	1.97533e-08	Yes	No	Yes	No	No	Yes
E1	NS83	1.93355	CQ1	0.530808	2.16675	108.338	0.128044	20.6688	6.08352e-08	Yes	No	Yes	No	No	Yes
E2	NS83	2.16133	CQ2	0.530808	2.09042	104.521	0.178113	21.6584	6.15435e-08	Yes	No	Yes	No	No	Yes
E3	NS83	1.98849	CQ3	0.530808	2.01335	100.668	0.123289	26.2989	5.39737e-09	Yes	No	Yes	No	No	Yes
E7	NS84	2.13383	CQ1	0.530808	2.16675	108.338	0.128044	22.1474	1.93928e-08	Yes	No	Yes	No	No	Yes
E8	NS84	2.16585	CQ2	0.530808	2.09042	104.521	0.178113	22.8419	2.57167e-08	Yes	No	Yes	No	No	Yes
E9	NS84	2.28367	CQ3	0.530808	2.01335	100.668	0.123289	25.5134	9.35187e-09	Yes	No	Yes	No	No	Yes
E10	NS85	2.14086	CQ1	0.530808	2.16675	108.338	0.128044	20.3613	7.71693e-08	Yes	No	Yes	No	No	Yes
E11	NS85	2.02104	CQ2	0.530808	2.09042	104.521	0.178113	22.0401	4.64488e-08	Yes	No	Yes	No	No	Yes
E12	NS85	1.86159	CQ3	0.530808	2.01335	100.668	0.123289	24.5709	1.80865e-08	Yes	No	Yes	No	No	Yes
F1	NS86		CQ1	0.530808	2.16675	108.338	0.128044			No	No	No	No	No	No
F2	NS86		CQ2	0.530808	2.09042	104.521	0.178113			No	No	No	No	No	No
F3	NS86	2.10159	CQ3	0.530808	2.01335	100.668	0.123289	24.548	1.83784e-08	Yes	No	Yes	No	No	Yes
F4	NS87		CQ1	0.530808	2.16675	108.338	0.128044			No	No	No	No	No	No
F5	NS87		CQ2	0.530808	2.09042	104.521	0.178113			No	No	No	No	No	No
F6	NS87		CQ3	0.530808	2.01335	100.668	0.123289			No	No	No	No	No	No
F7	NS88		CQ1	0.530808	2.16675	108.338	0.128044			Yes	Yes	No	No	No	No
F8	NS88	2.25248	CQ2	0.530808	2.09042	104.521	0.178113	21.6289	6.28979e-08	Yes	No	Yes	No	No	No
F9	NS88	2.24877	CQ3	0.530808	2.01335	100.668	0.123289	25.8586	7.34501e-09	Yes	No	Yes	No	No	Yes
F10	NS89	2.26139	CQ1	0.530808	2.16675	108.338	0.128044	20.1783	8.88956e-08	Yes	No	Yes	No	No	Yes
F11	NS89	2.22442	CQ2	0.530808	2.09042	104.521	0.178113	21.2142	8.5399e-08	Yes	No	Yes	No	No	Yes
F12	NS89	2.07609	CQ3	0.530808	2.01335	100.668	0.123289	25.1484	1.20741e-08	Yes	No	Yes	No	No	Yes
G1	NS90	2.2751	CQ1	0.530808	2.16675	108.338	0.128044	20.8189	5.41705e-08	Yes	No	Yes	No	No	Yes
G2	NS90	2.21067	CQ2	0.530808	2.09042	104.521	0.178113	21.7292	5.84149e-08	Yes	No	Yes	No	No	No
G3	NS90	2.10077	CQ3	0.530808	2.01335	100.668	0.123289	25.7605	7.86705e-09	Yes	No	Yes	No	No	Yes
G4	NS91	2.00579	CQ1	0.530808	2.16675	108.338	0.128044	20.4667	7.11255e-08	Yes	No	Yes	No	No	No
G5	NS91	1.85748	CQ2	0.530808	2.09042	104.521	0.178113	22.6754	2.90747e-08	Yes	No	Yes	No	No	Yes
G6	NS91	1.89933	CQ3	0.530808	2.01335	100.668	0.123289	26.3158	5.33391e-09	Yes	No	Yes	No	No	No
G10	NS95	2.14694	CQ1	0.530808	2.16675	108.338	0.128044	20.2773	8.23471e-08	Yes	No	Yes	No	No	Yes
G11	NS95	2.23736	CQ2	0.530808	2.09042	104.521	0.178113	20.9155	1.06441e-07	Yes	No	Yes	No	No	Yes
G12	NS95	1.8252	CQ3	0.530808	2.01335	100.668	0.123289	24.296	2.19226e-08	Yes	No	Yes	Yes	No	No
H1	NS92		CQ1	0.530808	2.16675	108.338	0.128044			No	No	No	No	No	No
H2	NS92	1.93136	CQ2	0.530808	2.09042	104.521	0.178113	21.576	6.54004e-08	Yes	No	Yes	No	No	Yes
H3	NS92	1.91014	CQ3	0.530808	2.01335	100.668	0.123289	25.4037	1.00985e-08	Yes	No	Yes	No	No	No
H4	NS93	2.05988	CQ1	0.530808	2.16675	108.338	0.128044	23.0178	9.89389e-09	Yes	No	Yes	No	No	No
H5	NS93		CQ2	0.530808	2.09042	104.521	0.178113			Yes	Yes	No	No	No	No
H6	NS93	1.89209	CQ3	0.530808	2.01335	100.668	0.123289	27.8981	1.76256e-09	Yes	No	Yes	No	No	Yes
H7	NS94		CQ1	0.530808	2.16675	108.338	0.128044			Yes	Yes	No	No	No	No
H8	NS94	1.59707	CQ2	0.530808	2.09042	104.521	0.178113	28.2568	4.74439e-10	Yes	No	Yes	No	No	Yes
H9	NS94	1.87852	CQ3	0.530808	2.01335	100.668	0.123289	26.5597	4.49713e-09	Yes	No	Yes	No	No	Yes
H10	NS100		CQ1	0.530808	2.16675	108.338	0.128044			Yes	Yes	No	No	No	No
H11	NS100	1.8793	CQ2	0.530808	2.09042	104.521	0.178113	22.8326	2.58921e-08	Yes	No	Yes	No	No	Yes
H12	NS100	2.05582	CQ3	0.530808	2.01335	100.668	0.123289	24.7002	1.65214e-08	Yes	No	Yes	No	No	Yes

## Sheet: S4
Sample_ID	Ct_Undigested_DNA-AHRR	Ct_Digested_HpaII-AHRR	Ct_Digested_MspI-AHRR	ePCR-AHRR	%5mc-AHRR	Ct_Undigested_DNA-PRSS23	Ct_Digested_HpaII-PRSS23	Ct_Digested_MspI-PRSS23	ePCR-PRSS23	%5mc-PRSS23
S1	21.55	21.06	26.93	96.79	100	18.34	22.33	25.52	92.59	1.36394e-05
S2	20.98	21.93	27.69	91.31	13.5836	22.26	21.01	33.93	96.91	100
S3	20.26	21.22	27.07	96.79	12.2834	24.92	25.52	26.93	96.91	NA
S4	21.14	21.33	26.98	96.79	100	18.73	20.13	25.85	96.91	1.63246
S5	20.51	21.21	27.9	96.79	40.4384	18.16	20.44	25.9	96.91	0.0289011
S6	19.94	20.25	26.91	96.79	100	Und.	21	27	96.91	NA
S7	20.16	20.75	25.18	96.79	66.9463	18.21	18.93	25.37	96.91	36.8642
S8	20.55	20.31	25.24	96.79	100	22.47	19.69	Und.	96.91	NA
S9	20.5	20.06	26.25	96.79	100	18.37	19.88	24.82	96.91	0.985942
S10	20	20.75	26.59	96.79	32.1573	18.42	19.63	24.42	96.91	3.90031
S11	19.53	20.11	26.66	96.79	70.0857	17.7	19.96	24.71	96.91	0.031676
S12	20.49	21.7	26.19	95.08	3.99038	17.38	18.98	25.28	96.91	0.652645
S13	20.64	21.37	25.57	90.4	37.0262	20.98	21.53	26.55	96.8	80.4107
S14	26.9	20.98	27.45	96.91	NA	19.93	22.07	27.25	96.8	0.0550395
S15	21.67	21.27	31.13	96.91	100	19.81	21.75	26	96.8	0.137639
S16	24.6	21.28	26.84	95.08	NA	19.83	21.07	26.88	96.8	3.40392
S17	25.19	32.48	24	90.4	NA	19.67	21.56	26.91	96.8	0.173085
S18	20.43	23.09	26.96	90.4	0.00607971	20.09	22.28	29.24	96.8	0.0437681
S19	20.14	20.46	26.21	90.4	100	20.1	22.17	26.7	96.8	0.0758575
S20	20.87	20.69	26.59	90.4	100	20.05	21.54	27	96.8	1.08242
S21	20.02	21.35	26	90.4	2.46571	20.19	22.54	27.37	96.8	0.0210234
S22	20.07	20.59	25	90.4	95.567	19.98	21.62	27.9	96.8	0.544307
S23	21.07	20.59	23.77	95.08	NA	20.1	21.55	26.97	96.8	1.3002
S24	17.25	20.82	23.97	94.5	8.53863e-05	18.08	20.5	24	96.59	0.0153334
S25	20.88	25.14	25.48	94.5	0	20.92	21.53	25.78	96.59	61.1593
S26	20.16	21.59	26.44	94.5	1.47433	19.91	21.76	26.74	96.59	0.208737
S27	21.9	21.97	26.6	94.5	100	21.62	22.58	27.12	96.59	12.3075
S28	19.87	21.15	25.7	94.5	2.92143	21.37	21.59	26.56	96.59	100
S29	20.42	21	27.18	91.31	72.4696	21.22	21.73	31.36	96.59	96.6948
S30	20.88	21.34	27.8	94.5	100	20.07	22.68	28.44	96.59	0.00642173
S31	20.95	21.3	26.28	94.5	100	21.64	21.01	26.55	96.59	100
S32	20.55	21.66	27.25	94.5	6.34156	20.72	21.78	26.7	96.59	7.78449
S33	19.44	19.86	34.54	91.31	100	17.12	19.91	24.94	99.5	0.00259392
S34	20.53	20.83	25.66	94.5	100	21.48	21.98	26.86	96.59	100
S35	20.37	21.01	26.6	94.5	54.0503	21.36	21.48	26.79	96.59	100
S36	21.25	22.3	28.14	76.71	10.3514	20.44	24.68	26.78	96.45	3.69458e-06
S37	20.93	20.44	25.93	76.71	100	19.93	21.53	25.32	96.45	0.657581
S38	19.52	20.16	24.91	76.71	61.673	19.22	20.86	25.7	96.45	0.547517
S39	20.37	21.6	26.27	91.31	3.82599	19.6	21.39	26.03	94.65	0.284822
S40	19.59	19.59	26.9	76.71	100	18.83	20.81	27.37	96.45	0.115402
S41	19.94	20.11	27.49	76.71	100	19.36	20.54	27.4	96.45	4.50026
S42	20.92	20.66	26.17	76.71	100	19.74	21.76	26.77	96.45	0.0960861
S43	20	20.8	25	91.31	26.7794	19.84	21.32	25.13	94.65	1.17108
S44	19.57	32.59	25.23	76.71	0	18.54	22.85	25.98	96.45	2.68133e-06
S45	20.52	20.09	25.12	76.71	100	24.55	19.82	26.51	96.45	NA
S46	19.8	20.54	26.65	76.71	39.9068	19.3	20.63	26.96	96.45	2.26423
S47	20.41	20.71	27.71	91.31	100	19.37	19.92	24.19	96.45	80.5694
S48	19.55	20.27	26.69	76.71	43.5368	18.81	20.71	26.73	96.45	0.166462
S49	23.09	38.05	27.43	76.71	NA	18.29	20.6	25.6	94.65	0.0265838
S50	24.76	25.74	30.47	76.71	14.0389	22.85	24.23	30.28	96.45	1.80086
S51	22.04	21.32	28.62	95.08	100	19.25	20.5	25.25	94.65	3.34306
S52	19.86	20.39	25.75	93.32	89.838	18.56	19.62	24.04	92.59	8.13761
S53	21.74	20.84	26.54	91.31	100	20.56	21.79	26.03	94.65	3.66233
S54	20.73	21.39	25.69	101.26	47.1622	19.05	22.17	21.97	104.5	NA
S55	21.94	21.04	26.75	101.26	100	19.18	21.4	25.5	104.5	0.0322388
S56	20.96	20.42	25.21	101.26	NA	19.26	20.54	24.95	104.5	2.5718
S57	21.88	22.46	26.86	95.08	70.8065	18.1	28.96	29.43	96.91	0
S58	21.76	20.95	25.73	101.26	NA	17.98	21.72	23.68	104.5	2.71042e-05
S59	19.94	36.64	31.45	93.32	0	17.86	19.99	23.66	92.59	0.0632822
S60	20.94	21.08	23.11	95.08	NA	19.28	20.6	24.61	104.5	2.13455
S61	22.5	23.4	30.45	95.08	16.4297	19.15	21.23	27.54	92.59	0.0794041
S62	19.72	20.32	25.48	95.08	64.6279	18.78	20.37	24.61	92.59	0.734083
S63	19.96	36.72	25.58	93.32	0	21.02	20.4	24.38	92.59	NA
S64	20.05	21.47	26.07	91.31	1.61937	20.12	21.37	26.01	94.65	3.34306
S65	19.94	19.93	26.11	91.31	100	19.06	20.27	26.3	94.65	4.01209
S66	20.63	20.35	25.73	91.31	100	19.45	20.57	25.59	94.65	6.04829
S67	18.09	20.19	25.5	93.32	0.0713398	18.45	20.09	27.73	92.59	0.585038
S68	18.63	20.49	25.79	93.32	0.21244	17.65	18.42	23.88	92.59	30.3496
S69	19.75	20.81	25.7	93.32	8.07086	18.9	20.49	26.15	92.59	0.734083
S70	18.75	20.09	26.33	93.32	2.2596	18.25	19.66	18.51	92.59	NA
S71	19.37	21.38	24.46	91.31	0.112163	19.53	20.57	24.07	94.65	8.71139
S72	23.74	22.78	26.4	98.68	NA	19.98	20.86	24.95	100.68	17.1251
S73	20.25	22.59	28.5	98.68	0.0210502	19.44	21.15	26.77	100.68	0.369511
S74	21.78	23.38	25.23	98.68	NA	19.2	30.34	29.39	96.91	0
S75	21.57	20.84	26.55	98.68	100	19.34	20.88	25.36	100.68	0.810695
S76	20.17	22.25	28.09	98.68	0.0696459	18.45	21.35	26.33	100.68	0.00151014
S77	20.54	21.14	26.73	98.68	63.2172	18.26	20.27	25.68	100.68	0.0923542
S78	20.87	21.07	27.97	98.68	100	18.97	26.34	37	100.68	1.60944e-12
S79	23.84	21.85	27.54	98.68	NA	18.67	20.31	26.5	100.68	0.510662
S80	23.01	24.06	29.07	98.68	7.97006	21.64	22.31	28.21	100.68	45.2014
S81	22.41	21.02	27.47	98.68	100	20.57	20.78	26.52	100.68	100
S82	19.79	20.73	26.97	98.68	13.2223	18.14	20.3	27.13	100.68	0.0461712
S83	20.02	22.1	26.74	98.68	0.0696459	18.68	21.46	25.2	100.68	0.00262957
S84	19.47	20	27.04	98.68	87.2444	17.71	19.37	26.19	100.68	0.465574
S85	21.9	22.79	28.64	96.91	16.9108	21.53	22.46	27.12	100.68	13.5916
S86	22.53	22.57	30.05	98.68	100	22.39	23.23	28.96	100.68	20.6026
S87	22.5	23.18	28.96	98.68	43.7468	21.51	24.1	29.11	100.68	0.00632791
S88	20.17	28.45	27.66	98.68	0	19.96	20.82	27.36	100.68	18.7835
S89	20.92	19.44	28.35	98.68	100	20.52	21.03	27.96	100.68	94.6913
S90	20.64	20.03	25.49	98.68	100	17.07	19.47	24.2	92.59	0.0185802
S91	20.23	19.18	26.75	98.68	100	20.25	20.74	25.77	100.68	100
S92	20.29	21.48	28.62	96.15	4.31463	20.21	21.62	29.35	99.5	1.50295
S93	19.87	21.69	26.66	96.15	0.241465	19.94	22.67	35.45	99.5	0.00342048
S94	21.64	21.58	26.71	96.15	100	21.5	22.43	26.5	99.5	13.74
S95	20.19	20.81	26.92	96.15	58.5849	20.31	34.77	27.37	99.5	0
S96	21.76	21.32	27.4	96.91	100	21.25	22.2	26.92	99.5	12.5297
S97	19.66	20.91	27.17	96.15	3.27866	19.38	21.47	26.94	99.5	0.0653842
S98	19.88	20.73	26.73	96.15	20.4491	19.78	21.43	Und.	99.5	NA
S99	19.6	20.42	27.09	96.15	23.4583	20.01	21.24	27.34	99.5	3.44616
S100	20.04	21.44	26	96.15	1.65037	20.02	22	26	99.5	0.10857
S101	19.93	20.69	24.74	96.15	30.8705	19.86	21.26	28.88	99.5	1.57387
S102	19.85	20.63	24.91	96.91	27.9998	22.54	21.97	26	99.5	NA
NS1	20.26	20.28	25.45	96.79	100	20.82	21.74	27.08	96.91	14.738
NS2	20.08	20.48	25.77	96.79	100	21.04	22.1	27	96.91	7.75753
NS3	20.51	20.1	25.72	96.79	100	21.26	21.81	27.2	96.91	80.361
NS4	19.86	20.09	25.48	96.79	100	20.78	21.77	27.73	96.91	10.6925
NS5	19.64	20.49	25.6	96.79	20.3353	24.68	Und.	28	96.91	NA
NS6	19.9	19.99	24.91	96.79	100	22.21	21.96	28.78	96.91	100
NS7	19.52	20.17	25.57	96.79	50.8521	26.26	21.56	26	96.91	NA
NS8	19.89	20.68	Und.	96.79	NA	20.29	21	25	96.91	38.5934
NS9	19.37	19.75	25.12	96.79	100	20.03	21.08	27.89	96.91	8.12141
NS10	20.21	20.54	27.04	96.79	100	20.36	22.1	28.42	96.91	0.343527
NS11	19.64	19.58	27.08	96.79	100	20.07	21.91	27.99	96.91	0.217209
NS12	19.81	20.02	27.02	91.31	100	18.98	20.74	26.35	94.65	0.326584
NS13	21.54	20.91	26.5	95.08	100	19.3	20.49	26.25	94.65	4.39526
NS14	21.23	21.56	26.68	96.91	100	18	19	25.97	94.65	10.4548
NS15	18.91	20.85	25.08	90.4	0.156951	20.5	22.14	26.93	96.8	0.544307
NS16	18.84	22	26.05	90.4	0.000635931	18.52	21.98	26	96.8	0.000129846
NS17	19.27	19.66	24.09	90.4	100	19.84	21.69	25.69	96.8	0.207909
NS18	19.67	20.39	27.38	90.4	38.7364	20.25	22.22	28.2	96.8	0.119959
NS19	18.66	19.51	26.5	90.4	21.5375	20.12	21.46	27.61	96.8	2.15251
NS20	19.07	19.32	26.64	90.4	100	20.22	20.93	25.4	96.8	38.6242
NS21	19.84	20.4	26.29	91.31	79.3342	19.02	20.37	27	94.65	2.11873
NS22	19.63	21.51	24.54	90.4	0.205789	20.77	22.13	29.08	96.8	1.96399
NS23	24.47	24.03	29.71	96.15	100	23.37	24.4	29.62	94.65	9.11789
NS24	24.08	24.48	29.99	91.31	100	19.24	20.67	26.3	94.65	1.47103
NS25	18.94	20.88	29.93	94.5	0.144143	19.84	21	26.89	96.59	4.92368
NS26	19.38	20.16	26.65	94.5	28.5494	19.46	21.6	26.29	96.59	0.0552933
NS27	19.99	20.71	25.28	94.5	37.5316	20.44	21.54	25.85	96.59	6.48118
NS28	18.52	20.42	26.61	94.5	0.172979	18.48	20.09	27.12	96.59	0.626697
NS29	19.04	19.99	24.71	94.5	13.1522	18.97	20.74	25.4	96.59	0.301129
NS30	20.08	20.62	25.93	91.31	86.8492	19.27	20.95	25	94.65	0.47038
NS31	18.72	19.26	26.57	94.5	85.2704	18.64	19.96	25.82	96.59	2.36584
NS32	19.91	20.19	25.47	94.5	100	19.62	20.89	25.78	96.59	2.97478
NS33	20.04	20.23	24.91	91.31	100	19.6	20.22	25.68	94.65	59.1528
NS34	20.22	20.55	25.76	96.15	100	19.98	21.59	27	99.5	0.59774
NS35	20.65	20.82	25.29	96.15	100	21.14	22.43	26.72	99.5	2.6134
NS36	21.13	20.85	26.21	96.15	100	21.08	22.35	26.88	99.5	2.86582
NS37	19.87	20.68	26.83	96.15	24.5568	19.9	21.95	26.5	99.5	0.0786248
NS38	19.62	20.41	26.1	96.15	26.9104	Und.	20.44	26.24	99.5	NA
NS39	19.2	19.74	25.64	96.15	84.4852	18.4	19.72	24.83	99.5	2.27584
NS40	20.01	20.23	25.6	96.15	100	17.72	19.77	24.98	99.5	0.0786248
NS41	19.13	19.74	24.92	96.15	61.3282	17.78	19.6	24.18	99.5	0.227017
NS42	18.89	20.18	26.26	96.15	2.73023	18.32	20.13	25.24	99.5	0.237728
NS43	19.95	21.35	26.6	95.08	1.67615	17.89	18.99	25.37	99.5	6.27505
NS44	19.24	19.96	25.96	96.15	37.0716	18.79	19.95	23.79	94.65	5.03971
NS45	20.04	19.76	25.94	76.71	100	19.77	21.37	26.29	96.45	0.657581
NS46	19.54	19.61	26.18	76.71	100	19.61	21.38	25.94	96.45	0.301895
NS47	18.76	20.18	25.97	76.71	2.06787	18.93	20.6	26.69	96.45	0.477237
NS48	19.46	19.36	25.11	76.71	100	18.9	20.83	26.48	96.45	0.145095
NS49	19.26	19.94	25.2	76.71	51.8174	19.61	20.94	26.06	96.45	2.26423
NS50	20.08	21.34	26.23	91.31	3.34031	19.88	21.32	25.71	94.65	1.40544
NS51	20.59	22.55	21.59	96.91	NA	19.07	29.8	29.43	96.91	0
NS52	20.2	20.23	21.03	96.91	NA	21.65	30.44	31.28	96.91	3.16687e-15
NS53	20.26	20.79	25.73	91.31	90.8695	20	20.74	25.57	94.65	34.221
NS54	19.41	19.57	26.7	76.71	100	19.7	20.02	26.5	96.45	100
NS55	18.48	19.31	25.98	76.71	26.9714	18.54	21.05	25.85	96.45	0.0101896
NS56	20.08	19.93	21.51	76.71	NA	18.92	31.9	32.31	96.91	0
NS57	20.61	21.72	21.89	95.08	NA	19.35	21.44	26	92.59	0.0758805
NS58	21.13	20.87	27.67	99.46	100	21.05	23.37	29.17	101.01	0.021875
NS59	19.91	21.14	26.75	93.32	3.72595	19.07	20.88	24.12	92.59	0.270442
NS60	19.82	21.13	27.1	93.32	2.58982	19.92	20.78	26.85	92.59	20.1717
NS61	20.19	20.12	25.65	93.32	100	19.41	20.68	25.59	92.59	3.13717
NS62	21.22	20.68	25.91	99.46	100	20.97	29.4	26.62	101.01	0
NS63	20.4	19.97	26.2	99.46	100	20.07	21.79	26.51	101.01	0.35086
NS64	20.55	20.7	36.98	93.32	100	19.61	21.29	26.61	92.59	0.487904
NS65	18.32	20.52	25.11	93.32	0.0452764	19.88	22.22	27.42	92.59	0.0243963
NS66	20.4	20.32	26.23	95.08	100	20.52	21.79	25.99	92.59	3.13717
NS67	21.37	21.53	26.95	99.46	100	21.99	24.86	27.62	101.01	0.00171868
NS68	19	19.78	25.98	93.32	28.8276	19.46	20.76	26.95	92.59	2.7378
NS69	20.18	20.3	25.67	95.08	100	20.16	21.88	27.44	101.01	0.35086
NS70	19.13	19.96	29.99	93.32	22.9657	19.82	21.31	25.88	92.59	1.15576
NS71	19.96	20.62	27.1	93.32	49.7464	19.92	21.64	26.77	92.59	0.406898
NS72	21.87	20.23	26.22	99.46	NA	20.43	21.77	26.29	101.01	2.03432
NS73	19.93	20.25	27.63	98.68	100	19	24.14	28.63	100.68	4.81736e-08
NS74	21.19	21.78	26.69	95.08	67.6467	19.53	Und.	26.88	100.68	NA
NS75	20.41	19.39	26.71	99.46	100	19.2	21.76	27.53	101.01	0.00720899
NS76	19.22	19.89	22.24	99.46	NA	19.56	21.67	26.91	101.01	0.0577782
NS77	21.37	21.85	28.38	99.46	100	22.27	24.22	29.18	101.01	0.121101
NS78	19.74	20.05	27.35	99.46	100	20.21	22.79	27.33	101.01	0.00657206
NS79	20.43	20.45	29.42	99.46	100	19.78	22.19	Und.	101.01	NA
NS80	19.65	19.69	26.59	98.68	100	18.89	21.15	27.51	100.68	0.0290836
NS81	20.22	21.56	26.63	99.46	2.07649	20.15	23.03	26.51	101.01	0.001641
NS82	20.37	21.85	27.17	98.68	1.10169	20.18	21.76	27.75	100.68	0.673857
NS83	19.94	20.75	27.82	99.46	23.8993	19.99	21.95	27.9	101.01	0.115627
NS84	19.79	20.47	24.56	99.46	43.5156	20.61	22.14	24.67	101.01	NA
NS85	18.74	19.91	26.07	99.46	4.5464	19.71	21.44	25.91	101.01	0.335002
NS86	19.6	19.67	25.06	99.46	100	21.81	21.52	25.65	101.01	NA
NS87	20.13	20.67	24.93	99.46	82.9705	20.69	22.96	25.1	101.01	NA
NS88	19.99	20.48	27.21	99.46	100	20.7	22.31	27.08	101.01	0.58356
NS89	19.52	19.73	26.71	99.46	100	19.75	21.81	26.24	101.01	0.0728108
NS90	19.67	20.19	27.74	99.46	90.9837	20.74	22.87	27.98	101.01	0.0526734
NS91	19.36	19.55	26.61	99.46	100	19.98	21.98	25.66	101.01	0.096098
NS92	19.57	19.49	26.51	99.46	100	19.61	22	26.43	101.01	0.015825
NS93	19.04	19.5	27.75	99.46	100	19.87	21.74	25.47	101.01	0.175323
NS94	18.49	19.53	26.51	99.46	8.27803	19.55	21.67	24.89	101.01	0.0551667
NS95	19.47	19.72	25.96	99.46	100	19.29	22.2	25.59	101.01	0.0014284
NS96	19.45	20.81	27.22	98.68	1.91378	18.62	20.14	25.22	92.59	1.00863
NS97	20.96	20.62	27.59	101.26	100	17.85	20.85	24.81	104.5	0.000851614
NS98	19.47	19.53	26.3	98.68	100	19.92	20.99	26.42	100.68	7.11636
NS99	21.59	21.82	28.57	101.26	100	20.22	20.91	24.48	104.5	NA
NS100	20.32	29.15	Und.	99.46	NA	19.79	22.47	24.73	101.01	0.00413845
NS101	22.53	21.77	27.23	101.26	100	20.7	21.18	23.14	104.5	NA
NS102	21.76	22	29.13	101.26	100	20.26	21.47	25.79	104.5	3.5634
NS103	21.99	21.9	27.01	101.26	100	20.53	Und.	22.86	104.5	NA
NS104	21.56	31.67	29.23	101.26	0	20.06	21	24.21	104.5	NA
NS105	22.03	21.2	28.27	101.26	100	20.07	21.46	25.26	104.5	1.54056
NS106	21.38	20.94	27.07	101.26	100	20.33	20.99	22.68	104.5	NA
NS107	21.38	21.18	27.34	101.26	100	19.98	20.73	23.46	104.5	NA
NS108	21.36	20.82	27.98	101.26	100	19.34	20.48	25.4	104.5	4.93733
NS109	23.52	21.71	24.84	101.26	NA	19.96	22.16	24.71	104.5	0.0353871
NS110	20.99	21.11	25.84	95.08	100	20.06	23.99	23.7	104.5	NA
NS111	21.94	22.08	28.35	101.26	100	19.95	21.51	24.5	104.5	0.697792
NS112	21.88	20.96	27.26	101.26	100	19.25	20.8	23.82	104.5	0.73107
NS113	28.63	21.42	28.56	101.26	NA	17.8	19.91	25.58	104.5	0.0538192
NS114	19.51	20.61	27.76	101.26	6.15635	20.12	28.1	26.1	104.5	0
